# Supplementary material for: Na+/K+-ATPase Modulates Purinergic P2X3 Receptor Function to Drive Bone Cancer Pain
Source: Research (Wash D C). 2025 Oct 20;8:0932. doi: 10.34133/research.0932 (PMC12536475; doi:10.34133/research.0932)
Supplement: Supplementary 1 — Figs. S1 to S10 Table S1 Data S1 and S2 [file research.0932.f1.zip]

Archive with 3 entries (3 files):
- Data. S1.xlsx
- Data. S2.xls
- Supporting Information-Revised.docx
