# Supplementary material for: Na+/K+-ATPase Modulates Purinergic P2X3 Receptor Function to Drive Bone Cancer Pain
Source: Research (Wash D C). 2025 Oct 20;8:0932. doi: 10.34133/research.0932 (PMC12536475; doi:10.34133/research.0932)
Supplement: Supplementary 1 — Figs. S1 to S10 Table S1 Data S1 and S2 [file research.0932.f1.zip › Data. S1.xlsx]

## Sheet: Sheet1
Uniprot Accession	Confidence scores (-10lgP)	Fold change (P2X3R/IgG)	#Peptides	#Unique	PTM	Avg. Mass	Description
E9QQ57	389.4	2.28889	88	78	Carbamidomethylation; Deamidation (NQ); Oxidation (M); Pyro-glu from E	147630	Periaxin OS=Mus musculus OX=10090 GN=Prx PE=1 SV=1
Q9QXS1	383.63	19.8406	157	125	Oxidation (M); Pyro-glu from Q	534193	Plectin OS=Mus musculus OX=10090 GN=Plec PE=1 SV=3
Q8VDN2	357.6	4.31707	71	41	Carbamidomethylation; Deamidation (NQ); Oxidation (M); Pyro-glu from Q	112982	Sodium/potassium-transporting ATPase subunit alpha-1 OS=Mus musculus OX=10090 GN=Atp1a1 PE=1 SV=1
P20152	345.31	24.1753	63	52	Carbamidomethylation; Deamidation (NQ); Oxidation (M); Pyro-glu from E; Pyro-glu from Q	53688	Vimentin OS=Mus musculus OX=10090 GN=Vim PE=1 SV=3
Q68FD5	331.88	2.18905	53	52	Carbamidomethylation; Deamidation (NQ); Oxidation (M); Pyro-glu from Q	191555	Clathrin heavy chain 1 OS=Mus musculus OX=10090 GN=Cltc PE=1 SV=3
P68372	324.41	2.16357	33	1	Carbamidomethylation; Deamidation (NQ); Oxidation (M); Pyro-glu from E	49831	Tubulin beta-4B chain OS=Mus musculus OX=10090 GN=Tubb4b PE=1 SV=1
Q7TMM9	323.81	10.6498	32	2	Carbamidomethylation; Deamidation (NQ); Oxidation (M); Pyro-glu from E	49907	Tubulin beta-2A chain OS=Mus musculus OX=10090 GN=Tubb2a PE=1 SV=1
P99024	323.52	2.77062	32	5	Carbamidomethylation; Deamidation (NQ); Oxidation (M); Pyro-glu from E	49671	Tubulin beta-5 chain OS=Mus musculus OX=10090 GN=Tubb5 PE=1 SV=1
Q9JHU4	320.7	10.2913	86	83	Deamidation (NQ); Oxidation (M); Pyro-glu from Q	532050	Cytoplasmic dynein 1 heavy chain 1 OS=Mus musculus OX=10090 GN=Dync1h1 PE=1 SV=2
Q9D6F9	319.44	5.73333	30	6	Carbamidomethylation; Deamidation (NQ); Oxidation (M)	49586	Tubulin beta-4A chain OS=Mus musculus OX=10090 GN=Tubb4a PE=1 SV=3
G5E846	317.23	3.98148	50	40	Carbamidomethylation; Deamidation (NQ); Oxidation (M); Pyro-glu from E; Pyro-glu from Q	54298	Peripherin OS=Mus musculus OX=10090 GN=Prph PE=1 SV=1
Q9ERD7	314.92	4.11429	33	13	Carbamidomethylation; Deamidation (NQ); Oxidation (M)	50419	Tubulin beta-3 chain OS=Mus musculus OX=10090 GN=Tubb3 PE=1 SV=1
P68369	303.79	5.9386	27	1	Carbamidomethylation; Deamidation (NQ); Oxidation (M); Pyro-glu from Q	50136	Tubulin alpha-1A chain OS=Mus musculus OX=10090 GN=Tuba1a PE=1 SV=1
P68373	303.69	3.69338	27	1	Carbamidomethylation; Deamidation (NQ); Oxidation (M); Pyro-glu from Q	49909	Tubulin alpha-1C chain OS=Mus musculus OX=10090 GN=Tuba1c PE=1 SV=1
P16330	295.52	2.1047	36	32	Carbamidomethylation; Deamidation (NQ); Oxidation (M); Pyro-glu from E; Acetylation (Protein N-term)	47123	2' 3'-cyclic-nucleotide 3'-phosphodiesterase OS=Mus musculus OX=10090 GN=Cnp PE=1 SV=3
P68368	290.52	2.15	22	3	Carbamidomethylation; Deamidation (NQ); Oxidation (M); Pyro-glu from Q	49924	Tubulin alpha-4A chain OS=Mus musculus OX=10090 GN=Tuba4a PE=1 SV=1
A0A075B5P4	289.32	2.15088	23	4	Carbamidomethylation; Deamidation (NQ); Oxidation (M)	35752	Ig gamma-1 chain C region secreted form (Fragment) OS=Mus musculus OX=10090 GN=Ighg1 PE=1 SV=1
P11499	286.25	4.40703	35	20	Carbamidomethylation; Oxidation (M)	83281	Heat shock protein HSP 90-beta OS=Mus musculus OX=10090 GN=Hsp90ab1 PE=1 SV=3
O08553	283.13	3.3631	24	17	Carbamidomethylation; Deamidation (NQ); Oxidation (M); Pyro-glu from Q	62278	Dihydropyrimidinase-related protein 2 OS=Mus musculus OX=10090 GN=Dpysl2 PE=1 SV=2
P07901	270.59	4.19271	31	18	Carbamidomethylation; Oxidation (M)	84788	Heat shock protein HSP 90-alpha OS=Mus musculus OX=10090 GN=Hsp90aa1 PE=1 SV=4
A0A1D5RLD8	265.75	2.83406	21	2	Carbamidomethylation; Deamidation (NQ); Oxidation (M)	35812	Glyceraldehyde-3-phosphate dehydrogenase OS=Mus musculus OX=10090 GN=Gm10358 PE=1 SV=1
Q60668	261.75	6.22137	25	2	Carbamidomethylation; Deamidation (NQ); Oxidation (M); Pyro-glu from E	38354	Heterogeneous nuclear ribonucleoprotein D0 OS=Mus musculus OX=10090 GN=Hnrnpd PE=1 SV=2
Q80X19	256.05	6.41129	32	31	Carbamidomethylation; Deamidation (NQ); Oxidation (M); Pyro-glu from Q	193011	Collagen alpha-1(XIV) chain OS=Mus musculus OX=10090 GN=Col14a1 PE=1 SV=2
Q8BG05	255.94	2.01274	27	20	Carbamidomethylation; Deamidation (NQ); Oxidation (M); Pyro-glu from E; Acetylation (Protein N-term)	39652	Heterogeneous nuclear ribonucleoprotein A3 OS=Mus musculus OX=10090 GN=Hnrnpa3 PE=1 SV=1
P63038	252.79	4.51876	19	19	Carbamidomethylation; Oxidation (M)	60956	60 kDa heat shock protein mitochondrial OS=Mus musculus OX=10090 GN=Hspd1 PE=1 SV=1
O88569	251.56	4.20814	27	22	Carbamidomethylation; Deamidation (NQ); Oxidation (M); Pyro-glu from E; Pyro-glu from Q	37403	Heterogeneous nuclear ribonucleoproteins A2/B1 OS=Mus musculus OX=10090 GN=Hnrnpa2b1 PE=1 SV=2
Q01853	250.17	12.2903	31	30	Carbamidomethylation; Deamidation (NQ); Oxidation (M); Acetylation (Protein N-term)	89322	Transitional endoplasmic reticulum ATPase OS=Mus musculus OX=10090 GN=Vcp PE=1 SV=4
O55143	248.14	692.308	24	12	Carbamidomethylation; Deamidation (NQ); Oxidation (M)	114858	Sarcoplasmic/endoplasmic reticulum calcium ATPase 2 OS=Mus musculus OX=10090 GN=Atp2a2 PE=1 SV=2
Q00PI9	247.75	8.13869	34	32	Carbamidomethylation; Oxidation (M)	84940	Heterogeneous nuclear ribonucleoprotein U-like protein 2 OS=Mus musculus OX=10090 GN=Hnrnpul2 PE=1 SV=2
A2ACG7	244.18	52.2936	14	14	Deamidation (NQ)	67502	Dolichyl-diphosphooligosaccharide--protein glycosyltransferase subunit 2 OS=Mus musculus OX=10090 GN=Rpn2 PE=1 SV=1
P20029	242.04	12.8897	22	18	Deamidation (NQ)	72422	Endoplasmic reticulum chaperone BiP OS=Mus musculus OX=10090 GN=Hspa5 PE=1 SV=3
Q91YQ5	234.21	40.4082	23	20	Carbamidomethylation; Deamidation (NQ); Oxidation (M); Pyro-glu from Q	68528	Dolichyl-diphosphooligosaccharide--protein glycosyltransferase subunit 1 OS=Mus musculus OX=10090 GN=Rpn1 PE=1 SV=1
Q8K0U4	228.07	14.0244	22	18	Deamidation (NQ); Oxidation (M); Acetylation (Protein N-term)	74871	Heat shock 70 kDa protein 12A OS=Mus musculus OX=10090 GN=Hspa12a PE=1 SV=1
Q62433	227.88	3.62044	11	11	Carbamidomethylation; Deamidation (NQ); Oxidation (M); Pyro-glu from E; Pyro-glu from Q	43009	Protein NDRG1 OS=Mus musculus OX=10090 GN=Ndrg1 PE=1 SV=1
P10126	225.26	2.91322	15	8	Carbamidomethylation; Oxidation (M); Pyro-glu from E; Pyro-glu from Q	50114	Elongation factor 1-alpha 1 OS=Mus musculus OX=10090 GN=Eef1a1 PE=1 SV=3
Q9D8E6	224.15	32.0988	18	17	Carbamidomethylation; Deamidation (NQ); Oxidation (M); Pyro-glu from Q	47154	60S ribosomal protein L4 OS=Mus musculus OX=10090 GN=Rpl4 PE=1 SV=3
B2M1R6	221.57	2.62304	14	13	Carbamidomethylation; Oxidation (M)	48562	Heterogeneous nuclear ribonucleoprotein K OS=Mus musculus OX=10090 GN=Hnrnpk PE=1 SV=1
A0A0A6YY53	220.39	7.73931	12	6	Carbamidomethylation; Oxidation (M)	36527	Immunoglobulin heavy constant gamma 2C (Fragment) OS=Mus musculus OX=10090 GN=Ighg2c PE=1 SV=1
P97351	218.31	2.27099	14	14	Carbamidomethylation; Oxidation (M)	29885	40S ribosomal protein S3a OS=Mus musculus OX=10090 GN=Rps3a PE=1 SV=3
P14094	218.2	2.57565	15	13	Carbamidomethylation; Deamidation (NQ); Oxidation (M)	35195	Sodium/potassium-transporting ATPase subunit beta-1 OS=Mus musculus OX=10090 GN=Atp1b1 PE=1 SV=1
P27659	218.16	21.6174	22	18	Carbamidomethylation; Deamidation (NQ); Oxidation (M)	46110	60S ribosomal protein L3 OS=Mus musculus OX=10090 GN=Rpl3 PE=1 SV=3
P62631	217.29	3.91176	15	8	Carbamidomethylation; Oxidation (M); Pyro-glu from E; Pyro-glu from Q	50454	Elongation factor 1-alpha 2 OS=Mus musculus OX=10090 GN=Eef1a2 PE=1 SV=1
Q9Z1X4	213.38	2.41005	19	18	Oxidation (M); Pyro-glu from Q	96021	Interleukin enhancer-binding factor 3 OS=Mus musculus OX=10090 GN=Ilf3 PE=1 SV=2
P01837	211.17	2.84133	10	9	Carbamidomethylation; Deamidation (NQ); Oxidation (M); Pyro-glu from Q	11934	Immunoglobulin kappa constant OS=Mus musculus OX=10090 GN=Igkc PE=1 SV=2
P62702	210.11	3.56466	19	18	Carbamidomethylation; Deamidation (NQ); Oxidation (M)	29598	40S ribosomal protein S4 X isoform OS=Mus musculus OX=10090 GN=Rps4x PE=1 SV=2
P70333	206.71	2.75641	14	4	Carbamidomethylation; Oxidation (M)	49280	Heterogeneous nuclear ribonucleoprotein H2 OS=Mus musculus OX=10090 GN=Hnrnph2 PE=1 SV=1
P35564	206.38	24.6269	12	12	Oxidation (M)	67278	Calnexin OS=Mus musculus OX=10090 GN=Canx PE=1 SV=1
Q8VHM5	204.78	2.56604	16	9	Carbamidomethylation; Deamidation (NQ); Oxidation (M); Acetylation (Protein N-term)	70888	Heterogeneous nuclear ribonucleoprotein R OS=Mus musculus OX=10090 GN=Hnrnpr PE=1 SV=1
Q76MZ3	201.35	5.12613	11	11	Oxidation (M)	65323	Serine/threonine-protein phosphatase 2A 65 kDa regulatory subunit A alpha isoform OS=Mus musculus OX=10090 GN=Ppp2r1a PE=1 SV=3
P47911	200.98	12.3913	14	13	Deamidation (NQ); Oxidation (M)	33510	60S ribosomal protein L6 OS=Mus musculus OX=10090 GN=Rpl6 PE=1 SV=3
P12970	200.5	19.4533	14	8	Carbamidomethylation; Oxidation (M)	29977	60S ribosomal protein L7a OS=Mus musculus OX=10090 GN=Rpl7a PE=1 SV=2
A2AMW0	200.44	81.6327	15	14	Carbamidomethylation; Deamidation (NQ); Oxidation (M)	29295	F-actin-capping protein subunit beta OS=Mus musculus OX=10090 GN=Capzb PE=1 SV=1
P80314	200.4	4.12979	14	13	Oxidation (M); Acetylation (Protein N-term)	57477	T-complex protein 1 subunit beta OS=Mus musculus OX=10090 GN=Cct2 PE=1 SV=4
O54734	197.31	31.0777	11	10	Oxidation (M)	49028	Dolichyl-diphosphooligosaccharide--protein glycosyltransferase 48 kDa subunit OS=Mus musculus OX=10090 GN=Ddost PE=1 SV=2
P26039	196.02	4.61219	20	14	Pyro-glu from Q	269819	Talin-1 OS=Mus musculus OX=10090 GN=Tln1 PE=1 SV=2
P14869	194.91	5.92089	13	12	Carbamidomethylation; Oxidation (M)	34216	60S acidic ribosomal protein P0 OS=Mus musculus OX=10090 GN=Rplp0 PE=1 SV=3
Q8VDM6	192.76	8.31533	19	18	Carbamidomethylation; Deamidation (NQ); Oxidation (M); Pyro-glu from Q	96002	Heterogeneous nuclear ribonucleoprotein U-like protein 1 OS=Mus musculus OX=10090 GN=Hnrnpul1 PE=1 SV=1
P42669	192.15	3.75546	10	8	Carbamidomethylation; Deamidation (NQ); Oxidation (M); Acetylation (Protein N-term)	34884	Transcriptional activator protein Pur-alpha OS=Mus musculus OX=10090 GN=Pura PE=1 SV=1
P63101	190.1	2.09589	13	7	Carbamidomethylation; Oxidation (M); Acetylation (Protein N-term)	27771	14-3-3 protein zeta/delta OS=Mus musculus OX=10090 GN=Ywhaz PE=1 SV=1
Q8VEK3	188.91	11.8267	20	20	Carbamidomethylation; Deamidation (NQ); Oxidation (M); Acetylation (Protein N-term)	87918	Heterogeneous nuclear ribonucleoprotein U OS=Mus musculus OX=10090 GN=Hnrnpu PE=1 SV=1
P35486	185.99	7.184	15	15	Carbamidomethylation; Oxidation (M)	43232	Pyruvate dehydrogenase E1 component subunit alpha somatic form mitochondrial OS=Mus musculus OX=10090 GN=Pdha1 PE=1 SV=1
E9Q6Q4	183.55	10.709	13	11	Oxidation (M)	60793	RAP1 GTP-GDP dissociation stimulator 1 OS=Mus musculus OX=10090 GN=Rap1gds1 PE=1 SV=1
P62242	180.9	33.3161	9	9	Carbamidomethylation; Pyro-glu from Q	24205	40S ribosomal protein S8 OS=Mus musculus OX=10090 GN=Rps8 PE=1 SV=2
P14148	180.77	8.86943	17	16	Carbamidomethylation; Oxidation (M); Acetylation (Protein N-term)	31420	60S ribosomal protein L7 OS=Mus musculus OX=10090 GN=Rpl7 PE=1 SV=2
Q8BTU6	177.67	3.06574	9	2	Carbamidomethylation; Deamidation (NQ)	41290	RNA helicase OS=Mus musculus OX=10090 GN=Eif4a2 PE=1 SV=1
Q91VR5	177.51	2.32022	9	9	Deamidation (NQ)	82500	ATP-dependent RNA helicase DDX1 OS=Mus musculus OX=10090 GN=Ddx1 PE=1 SV=1
Q99P72	176.81	3.18713	12	12	Deamidation (NQ); Oxidation (M)	126613	Reticulon-4 OS=Mus musculus OX=10090 GN=Rtn4 PE=1 SV=2
Q63844	174.81	4.33333	14	10	Carbamidomethylation; Oxidation (M); Acetylation (Protein N-term)	43067	Mitogen-activated protein kinase 3 OS=Mus musculus OX=10090 GN=Mapk3 PE=1 SV=5
Q99LF4	174.59	23.8095	8	8	Deamidation (NQ); Oxidation (M); Pyro-glu from Q	55249	RNA-splicing ligase RtcB homolog OS=Mus musculus OX=10090 GN=Rtcb PE=1 SV=1
P46460	172.65	2.2029	13	13	Oxidation (M)	82613	Vesicle-fusing ATPase OS=Mus musculus OX=10090 GN=Nsf PE=1 SV=2
D3YWT1	170.3	8.42991	9	8	Deamidation (NQ); Oxidation (M); Acetylation (Protein N-term)	35182	Heterogeneous nuclear ribonucleoprotein H3 OS=Mus musculus OX=10090 GN=Hnrnph3 PE=1 SV=1
D3YXK2	166.91	2.02033	11	8	Deamidation (NQ); Oxidation (M); Acetylation (Protein N-term)	105104	Scaffold attachment factor B1 OS=Mus musculus OX=10090 GN=Safb PE=1 SV=2
P80315	166.24	2.45736	10	9	Carbamidomethylation	58066	T-complex protein 1 subunit delta OS=Mus musculus OX=10090 GN=Cct4 PE=1 SV=3
Q9CZM2	166.14	10.5018	8	8		24146	60S ribosomal protein L15 OS=Mus musculus OX=10090 GN=Rpl15 PE=1 SV=4
I7HLV2	163.94	8.1215	11	9	Carbamidomethylation; Oxidation (M)	23072	60S ribosomal protein L10 (Fragment) OS=Mus musculus OX=10090 GN=Rpl10 PE=1 SV=1
A0A3B2WDD2	161.88	2.50376	10	9	Oxidation (M); Pyro-glu from E	21637	Ribosomal protein OS=Mus musculus OX=10090 GN=Rpl10a PE=1 SV=1
A8DUK4	161.66	3.78313	8	8	Oxidation (M)	15748	Beta-globin OS=Mus musculus OX=10090 GN=Hbb-bs PE=1 SV=1
Q8BMK4	158.11	8.57708	11	11	Pyro-glu from Q	63692	Cytoskeleton-associated protein 4 OS=Mus musculus OX=10090 GN=Ckap4 PE=1 SV=2
A0A0R4J260	156.05	6.6875	6	5		122927	Ubiquitinyl hydrolase 1 OS=Mus musculus OX=10090 GN=Otud4 PE=1 SV=1
P47963	155.57	6.34752	8	7	Oxidation (M)	24305	60S ribosomal protein L13 OS=Mus musculus OX=10090 GN=Rpl13 PE=1 SV=3
Q64727	154.91	3.35227	13	13	Pyro-glu from Q	116717	Vinculin OS=Mus musculus OX=10090 GN=Vcl PE=1 SV=4
Q921R2	151.48	4.83607	8	8		16142	40S ribosomal protein S13 OS=Mus musculus OX=10090 GN=Rps13 PE=1 SV=1
A0A1D5RLW5	151.21	9.98179	11	11	Carbamidomethylation; Oxidation (M)	17447	60S ribosomal protein L18a OS=Mus musculus OX=10090 GN=Rpl18a PE=1 SV=1
P62281	151.15	4.99072	10	9	Carbamidomethylation	18431	40S ribosomal protein S11 OS=Mus musculus OX=10090 GN=Rps11 PE=1 SV=3
Q9CR57	149.17	12.5	7	5	Oxidation (M)	23564	60S ribosomal protein L14 OS=Mus musculus OX=10090 GN=Rpl14 PE=1 SV=3
P68254	148.27	2.32653	9	3	Carbamidomethylation; Oxidation (M)	27778	14-3-3 protein theta OS=Mus musculus OX=10090 GN=Ywhaq PE=1 SV=1
A0A0R4IZW8	147.23	8.11321	7	7	Carbamidomethylation; Oxidation (M); Acetylation (Protein N-term)	28406	Calcium-activated neutral proteinase small subunit OS=Mus musculus OX=10090 GN=Capns1 PE=1 SV=1
Q9D1D4	147.04	18.2379	6	5	Oxidation (M)	24911	Transmembrane emp24 domain-containing protein 10 OS=Mus musculus OX=10090 GN=Tmed10 PE=1 SV=1
P62751	141.01	2.46104	6	6	Oxidation (M)	17695	60S ribosomal protein L23a OS=Mus musculus OX=10090 GN=Rpl23a PE=1 SV=1
Q60865	138.93	2.57849	7	6	Deamidation (NQ); Oxidation (M); Pyro-glu from Q	78169	Caprin-1 OS=Mus musculus OX=10090 GN=Caprin1 PE=1 SV=2
P63085	137.33	2.25899	8	4	Carbamidomethylation; Oxidation (M); Acetylation (Protein N-term)	41276	Mitogen-activated protein kinase 1 OS=Mus musculus OX=10090 GN=Mapk1 PE=1 SV=3
A0A075B5W3	137.31	3.6211	5	1	Carbamidomethylation; Deamidation (NQ); Oxidation (M); Pyro-glu from Q	12792	Immunoglobulin heavy variable 1-53 (Fragment) OS=Mus musculus OX=10090 GN=Ighv1-53 PE=4 SV=1
P25444	131.05	3.10215	5	4	Carbamidomethylation	31231	40S ribosomal protein S2 OS=Mus musculus OX=10090 GN=Rps2 PE=1 SV=3
Q9CQF3	130.95	6.53631	7	7		26240	Cleavage and polyadenylation specificity factor subunit 5 OS=Mus musculus OX=10090 GN=Nudt21 PE=1 SV=1
F6QCI0	130.93	2.11881	6	2	Oxidation (M)	33723	TATA-box-binding protein-associated factor 15 (Fragment) OS=Mus musculus OX=10090 GN=Taf15 PE=1 SV=1
A0A0R4J1E2	130.41	2.91363	4	3		72930	Elongation factor 1-delta OS=Mus musculus OX=10090 GN=Eef1d PE=1 SV=1
O08599	128.77	12.0395	10	10	Oxidation (M)	67569	Syntaxin-binding protein 1 OS=Mus musculus OX=10090 GN=Stxbp1 PE=1 SV=2
P61027	128.32	2.00565	6	4		22541	Ras-related protein Rab-10 OS=Mus musculus OX=10090 GN=Rab10 PE=1 SV=1
Q9CXW4	127.65	8.32335	5	5	Oxidation (M); Acetylation (Protein N-term)	20252	60S ribosomal protein L11 OS=Mus musculus OX=10090 GN=Rpl11 PE=1 SV=4
Q60749	125.34	5.78595	7	4		48371	KH domain-containing RNA-binding signal transduction-associated protein 1 OS=Mus musculus OX=10090 GN=Khdrbs1 PE=1 SV=2
Q61753	125.25	2.74406	5	5		56586	D-3-phosphoglycerate dehydrogenase OS=Mus musculus OX=10090 GN=Phgdh PE=1 SV=3
Q6ZWN5	123.34	2.36975	7	7	Pyro-glu from Q	22591	40S ribosomal protein S9 OS=Mus musculus OX=10090 GN=Rps9 PE=1 SV=3
P61358	123.22	4.38881	5	5	Oxidation (M)	15798	60S ribosomal protein L27 OS=Mus musculus OX=10090 GN=Rpl27 PE=1 SV=2
P41105	121.91	30.107	8	7	Carbamidomethylation; Oxidation (M); Pyro-glu from Q; Acetylation (Protein N-term)	15733	60S ribosomal protein L28 OS=Mus musculus OX=10090 GN=Rpl28 PE=1 SV=2
P60867	117.53	39.3053	4	3	Carbamidomethylation	13373	40S ribosomal protein S20 OS=Mus musculus OX=10090 GN=Rps20 PE=1 SV=1
P01639	115.87	4.58621	5	2	Carbamidomethylation; Oxidation (M)	14311	Ig kappa chain V-V region MOPC 41 OS=Mus musculus OX=10090 GN=Gm5571 PE=1 SV=1
P62267	115.23	9.48819	3	3		15808	40S ribosomal protein S23 OS=Mus musculus OX=10090 GN=Rps23 PE=1 SV=3
P62849	113.35	4.86577	3	3		15423	40S ribosomal protein S24 OS=Mus musculus OX=10090 GN=Rps24 PE=1 SV=1
A0A1Y7VKY1	112.81	2.00918	7	7		17749	40S ribosomal protein S18 OS=Mus musculus OX=10090 GN=Rps18-ps5 PE=3 SV=1
Q8BP67	110.52	6.27002	3	3	Oxidation (M); Pyro-glu from Q	17779	60S ribosomal protein L24 OS=Mus musculus OX=10090 GN=Rpl24 PE=1 SV=2
Q5XKE0	108.08	3.1713	4	4		127352	Myosin-binding protein C fast-type OS=Mus musculus OX=10090 GN=Mybpc2 PE=1 SV=1
E9PUD2	108.07	4.85075	7	5		79533	Dynamin-1-like protein OS=Mus musculus OX=10090 GN=Dnm1l PE=1 SV=1
Q91VB8	108	3.56322	3	3		15112	Alpha globin 1 OS=Mus musculus OX=10090 GN=Hba-a1 PE=1 SV=1
A0A075B5R1	104.92	3	4	1		12905	Immunoglobulin heavy variable 5-17 (Fragment) OS=Mus musculus OX=10090 GN=Ighv5-17 PE=1 SV=1
Q8C522	101.18	3.82468	4	4		55262	Endonuclease domain-containing 1 protein OS=Mus musculus OX=10090 GN=Endod1 PE=1 SV=2
Q9ES97	95.22	2.81734	3	1		103879	Reticulon-3 OS=Mus musculus OX=10090 GN=Rtn3 PE=1 SV=2
A0A0A6YX26	88.43	20.72	4	3		14997	60S ribosomal protein L31 OS=Mus musculus OX=10090 GN=Rpl31 PE=1 SV=1
P62855	72.5	2.03008	3	3	Oxidation (M)	13015	40S ribosomal protein S26 OS=Mus musculus OX=10090 GN=Rps26 PE=1 SV=3
A0A338P731	71.81	3.05769	2	2		12771	40S ribosomal protein S10 (Fragment) OS=Mus musculus OX=10090 GN=Rps10 PE=1 SV=1
Q61335	66.15	4.2013	2	2	Oxidation (M)	27957	B-cell receptor-associated protein 31 OS=Mus musculus OX=10090 GN=Bcap31 PE=1 SV=4
Q9WUM5	52.58	2.38994	2	2		36155	Succinate--CoA ligase [ADP/GDP-forming] subunit alpha mitochondrial OS=Mus musculus OX=10090 GN=Suclg1 PE=1 SV=4
Q792Z1	44.54	13.9423	2	2	Deamidation (NQ); Oxidation (M)	26221	Trypsin 10 OS=Mus musculus OX=10090 GN=Try10 PE=1 SV=1
