# Supplementary material for: Na+/K+-ATPase Modulates Purinergic P2X3 Receptor Function to Drive Bone Cancer Pain
Source: Research (Wash D C). 2025 Oct 20;8:0932. doi: 10.34133/research.0932 (PMC12536475; doi:10.34133/research.0932)
Supplement: Supplementary 1 — Figs. S1 to S10 Table S1 Data S1 and S2 [file research.0932.f1.zip › Data. S2.xls]

## Sheet: log2FC0.585Pvalue0.05.fpkm.an
Differential genes in TCI-NKAα1fl/fl vs TCI-NKAα1cKO
ensembl_gene_id	log2FoldChange	pvalue	padj	Style	external_gene_name	gene_biotype	TCI-NKAα1fl/fl	TCI-NKAα1fl/fl	TCI-NKAα1fl/fl	TCI-NKAα1cKO	TCI-NKAα1cKO	TCI-NKAα1cKO
ENSMUSG00000042895	8.58666	1.98559e-06	0.00043142	up	Abra	protein_coding	0	0.0338501	0	1.50902	1.24913	12.1972
ENSMUSG00000035923	8.47191	4.89897e-05	0.00651173	up	Myf6	protein_coding	0	0	0	0.587503	1.19496	8.11051
ENSMUSG00000030470	8.16591	0.000953469	0.0593751	up	Csrp3	protein_coding	0	0	0	0.0926016	0.282523	3.40898
ENSMUSG00000028396	7.6824	0.0181592	0.362056	up	2310002L09Rik	protein_coding	0	0.0276385	0	0.257883	0	6.267
ENSMUSG00000086354	7.18686	0.00564439	0.188988	up	Gm13938	antisense_RNA	0	0	0	0.250851	0.510222	9.64209
ENSMUSG00000079243	6.42503	0.00113681	0.0661984	up	Xirp1	protein_coding	0	0	0.0321678	0.137669	0.226166	2.41938
ENSMUSG00000025075	6.41248	0.000406283	0.0316187	up	Habp2	protein_coding	0	0.0373592	0	0.40668	0.196946	2.68393
ENSMUSG00000031382	6.18398	5.14016e-05	0.00663985	up	Asb11	protein_coding	0.0243762	0.0628492	0.0219913	0.629858	0.242969	7.1255
ENSMUSG00000028023	5.79471	0.0193303	0.37442	up	Pitx2	protein_coding	0	0	0.0132478	0.0130839	0.0133061	0.779164
ENSMUSG00000046345	5.44155	0.0042803	0.16323	up	Smco1	protein_coding	0.0492891	0	0.0444668	0.2635	0.089325	3.66141
ENSMUSG00000031204	5.14343	0.0164645	0.345561	up	Asb12	protein_coding	0	0.0748355	0	0.0775843	0.157804	2.47813
ENSMUSG00000032845	5.07132	0.000499916	0.0369483	up	Alpk2	protein_coding	0.0356716	0.0306574	0.0321816	0.0715127	0.193939	3.04559
ENSMUSG00000086058	4.66513	1.70032e-05	0.00291485	up	Unc45bos	processed_transcript	0.0531386	0.137007	0	0.520813	0.337055	4.0499
ENSMUSG00000030996	4.43676	0.000852429	0.0563489	up	Art1	protein_coding	0.24706	0.254798	0.222888	0.484287	0.985024	14.2293
ENSMUSG00000025129	4.37	0.00941997	0.258111	up	Ppp1r27	protein_coding	0.180023	0.154718	0	0.401003	0.326251	6.16544
ENSMUSG00000085653	4.21375	0.00022846	0.0203429	up	Gm15179	antisense_RNA	0.080045	0.137587	0.0722137	0.213961	0.507721	4.71054
ENSMUSG00000029158	4.13505	4.50189e-05	0.00620889	up	Yipf7	protein_coding	0.113862	0.0489285	0.154083	0.405806	0.309523	4.83325
ENSMUSG00000025172	4.10937	0.0179873	0.36105	up	Ankrd2	protein_coding	0	0.162665	0.284587	0.112427	1.08619	6.57341
ENSMUSG00000006221	4.10386	0.000909456	0.0579515	up	Hspb7	protein_coding	0.150377	0.366178	0.203497	0.535945	1.18094	10.6871
ENSMUSG00000053093	4.08065	0.0204011	0.38509	up	Myh7	protein_coding	0.0161093	0.0276898	0	0.0143535	0.656875	0.0699353
ENSMUSG00000062694	4.04132	0.00370798	0.148598	up	Cav3	protein_coding	0.0599819	0.103101	0	0.053444	0.108703	2.54612
ENSMUSG00000035042	4.01924	0.000544017	0.0395989	up	Ccl5	protein_coding	0.144581	0	0.065218	2.3188	0.327525	0.62767
ENSMUSG00000074280	3.93753	0.0023142	0.105333	up	Gm6166	processed_pseudogene	0.16968	0.145829	0.153079	6.34977	0.307505	0.491086
ENSMUSG00000047343	3.90825	0.000981463	0.0602882	up	Mettl21c	protein_coding	0.0161393	0.041612	0.0145603	0.0431405	0.0292488	1.02763
ENSMUSG00000027559	3.90631	3.41298e-05	0.00504873	up	Car3	protein_coding	1.30804	1.2699	0.939685	7.79139	4.17037	40.7784
ENSMUSG00000028584	3.73313	0.0260217	0.430696	up	Lrrc38	protein_coding	0.0597238	0.0256643	0.0808209	0.106428	0.0270589	2.07423
ENSMUSG00000033576	3.71051	2.1923e-05	0.00359048	up	Apol6	protein_coding	0.0462763	0.0265143	0.0417488	0.439811	0.05591	0.997054
ENSMUSG00000019933	3.70114	0.00212921	0.099633	up	Mrln	protein_coding	0.0588128	0.0505457	0.106117	0.104805	0.213169	2.49649
ENSMUSG00000018845	3.6959	0.00230148	0.105277	up	Unc45b	protein_coding	0.169906	0.238947	0.362306	0.811985	0.489866	8.70235
ENSMUSG00000090990	3.69411	3.57096e-05	0.00513781	up	Gm17197	antisense_RNA	0.460613	0.659778	0.277032	1.23122	1.39126	15.5529
ENSMUSG00000095079	3.68767	8.78556e-05	0.0101996	up	Igha	IG_C_gene	0.234105	0.0447106	0.258134	4.58893	1.29635	1.00377
ENSMUSG00000038567	3.66617	0.00123417	0.0698716	up	Cyp24a1	protein_coding	0.0194941	0.0335078	0	0.364755	0.105986	0.206872
ENSMUSG00000031635	3.55746	0.000460257	0.0343191	up	Anxa10	protein_coding	0.0302788	0.0780679	0.0273164	1.18705	0.137183	0.292109
ENSMUSG00000013936	3.5405	0.000190843	0.0179519	up	Myl2	protein_coding	0	0.122346	0.0321073	0.317101	1.0642	0.480677
ENSMUSG00000028348	3.46783	0.00450144	0.167825	up	Cavin4	protein_coding	0.202724	0.232303	0.0914448	0.662299	0.275542	4.88935
ENSMUSG00000033590	3.13949	0.000958133	0.0593751	up	Myo5c	protein_coding	0.00715675	0.0369045	0.0129131	0.0446368	0.0453948	0.421165
ENSMUSG00000111000	3.10227	0.00539351	0.184657	up	AC165080.1	TEC	0.0666658	0.0572948	0	0.0593993	0.10068	0.900404
ENSMUSG00000042828	3.04401	0.0123566	0.298469	up	Trim72	protein_coding	0.217552	0.373943	0.672916	0.498444	1.04198	8.90487
ENSMUSG00000067653	2.9793	0.000214222	0.019357	up	Ankrd23	protein_coding	0.0771958	0.0884596	0.139286	0.320981	0.209849	1.88666
ENSMUSG00000024987	2.97455	0.00109981	0.0644533	up	Cyp26a1	protein_coding	0.0391422	0.10092	0.105938	1.32528	0.212808	0.415378
ENSMUSG00000027868	2.95228	0.026624	0.435262	up	Tbx15	protein_coding	0.44451	0.509369	0.417729	0.280542	0.671308	9.66659
ENSMUSG00000097317	2.94986	0.0124466	0.299224	up	Gm17281	lincRNA	0	0.0332371	0.0872238	0.0516868	0.0350431	0.858113
ENSMUSG00000001656	2.90269	0.000316698	0.0259339	up	Hoxc11	protein_coding	0.240373	0	0.154897	1.92755	0.373388	0.596302
ENSMUSG00000056973	2.87242	0.00832248	0.243042	up	Ces1d	protein_coding	0	0	0.158571	0.417626	0.10618	0.650014
ENSMUSG00000108607	2.86753	0.00445362	0.16638	up	Gm44646	processed_transcript	2.68989	3.97626	2.62085	7.95702	5.36227	54.4954
ENSMUSG00000024210	2.83789	0.000259009	0.0225166	up	Ip6k3	protein_coding	0.120328	0.284388	0.135694	0.321637	0.381616	3.19231
ENSMUSG00000064057	2.81881	0.00417128	0.161763	up	Scgb3a1	protein_coding	0.464208	0.099739	0	1.55104	1.05159	1.23155
ENSMUSG00000080893	2.80743	0.00728468	0.224812	up	Gm15920	processed_pseudogene	0.172634	0.148368	0.622977	0.615271	5.00576	0.999275
ENSMUSG00000021508	2.80579	4.39932e-05	0.00611339	up	Cxcl14	protein_coding	0.227911	0.195875	0.102807	0.812278	0.481876	2.38196
ENSMUSG00000037095	2.79279	1.0043e-25	4.60546e-22	up	Lrg1	protein_coding	1.13011	1.98666	1.25126	12.5409	8.89045	9.01936
ENSMUSG00000074001	2.78118	0.0154941	0.333187	up	Klhl40	protein_coding	0.332982	0.190784	0.400539	0.445032	0.528021	5.38074
ENSMUSG00000055489	2.77117	0.0239229	0.414762	up	Ano5	protein_coding	0.133118	0.152542	0.104082	0.245125	0.0964984	2.32018
ENSMUSG00000028116	2.7679	0.00280295	0.123296	up	Myoz2	protein_coding	0.14192	0.0348489	0.0182907	0.0722579	0.275569	0.958405
ENSMUSG00000063388	2.73777	0.000245933	0.0214817	up	BC023105	pseudogene	0.11312	0.291657	0.663342	1.86462	0.410007	4.91086
ENSMUSG00000064179	2.72143	0.000406804	0.0316187	up	Tnnt1	protein_coding	0.125951	0.135308	0.0568142	0.19639	1.16982	0.729054
ENSMUSG00000026580	2.70904	0.00015322	0.015614	up	Selp	protein_coding	0.015726	0.0405465	0.0851247	0.308263	0.398997	0.227571
ENSMUSG00000074887	2.70383	0.000238139	0.0211023	up	EU599041	lincRNA	0.0759844	0.0435357	0.0914003	0.473915	0.596717	0.293218
ENSMUSG00000030043	2.69083	0.00125469	0.069954	up	Tacr1	protein_coding	0.0106916	0.0275661	0.0289366	0.161946	0.184072	0.0928305
ENSMUSG00000070424	2.64821	3.53775e-05	0.00513781	up	Art5	protein_coding	0.236051	0.260833	0.273801	0.540828	0.82502	3.48095
ENSMUSG00000005373	2.62946	0.0192327	0.374125	up	Mlxipl	protein_coding	0.213034	0.118469	0.0565269	0.245642	0.204393	1.9464
ENSMUSG00000091694	2.61404	0.00163737	0.0841296	up	Apol11b	protein_coding	0.0282339	0.0970609	0.178301	0.905634	0.102335	0.871622
ENSMUSG00000095493	2.56498	0.00313856	0.132094	up	A630023A22Rik	protein_coding	0.155603	0.0891538	0.0935863	1.06293	0.563989	0.350269
ENSMUSG00000062515	2.55599	0.00562775	0.188988	up	Fabp4	protein_coding	0.200977	0.345454	0.237103	0.633637	0.476294	3.50492
ENSMUSG00000022715	2.49072	0.00306416	0.130106	up	Tmem114	protein_coding	0.0493592	0.127263	0.13359	0.615708	0.626165	0.523802
ENSMUSG00000107092	2.46813	0.0353244	0.485391	up	Gm7993	processed_pseudogene	0.150431	0.172381	0.0904758	2.18923	0.045437	0.0483753
ENSMUSG00000002944	2.46502	0.0124852	0.299571	up	Cd36	protein_coding	0.63793	0.68117	0.540637	1.20569	0.8408	8.2244
ENSMUSG00000070637	2.45463	0.00303406	0.129729	up	Srarp	protein_coding	0.306736	0.263619	0	1.09321	1.04229	0.961733
ENSMUSG00000029819	2.38633	0.00903695	0.25269	up	Npy	protein_coding	1.71658	4.63663	0.442468	19.0093	7.22176	9.34481
ENSMUSG00000050315	2.34719	0.012767	0.302955	up	Synpo2	protein_coding	0.427867	0.45852	0.538502	0.710689	0.818489	5.72282
ENSMUSG00000042607	2.34382	0.0264635	0.434575	up	Asb4	protein_coding	0.0705992	0.0606754	0.031846	0.031452	0.0479793	0.749202
ENSMUSG00000076613	2.31938	0.00593565	0.196176	up	Ighg2b	IG_C_gene	0.103658	0.133631	0	0.646517	0.211338	0.325007
ENSMUSG00000079049	2.2817	0.00295632	0.127295	up	Serpinb1c	protein_coding	0.169992	0.0730482	0.15336	0.946643	0.346579	0.614986
ENSMUSG00000076609	2.27979	3.67686e-07	0.000100664	up	Igkc	IG_C_gene	1.17404	3.13915	3.76597	22.5487	9.33816	7.55091
ENSMUSG00000042816	2.22006	7.65362e-10	3.59975e-07	up	Gpr151	protein_coding	0.849958	2.59321	0.92016	8.89844	6.50798	5.04288
ENSMUSG00000059108	2.15413	0.000551881	0.0398549	up	Ifitm6	protein_coding	0.690156	0.395429	1.59117	8.06242	2.43201	1.40561
ENSMUSG00000026628	2.15227	3.16131e-06	0.00065155	up	Atf3	protein_coding	5.8638	13.6234	5.23197	42.802	37.1353	29.9323
ENSMUSG00000025161	2.14052	0.0164084	0.345159	up	Slc16a3	protein_coding	0.743841	0.628067	0.76525	1.30227	0.934167	7.18866
ENSMUSG00000009185	2.12587	0.00947917	0.25836	up	Ccl8	protein_coding	0.679051	0.81704	0.245046	5.32432	1.59981	0.655102
ENSMUSG00000020838	2.09046	1.73758e-05	0.00295115	up	Slc6a4	protein_coding	0.107215	0.22378	0.221088	1.26917	0.680061	0.413737
ENSMUSG00000026100	2.07159	0.0034833	0.141987	up	Mstn	protein_coding	0.282214	0.088198	0.092583	0.480047	0.232476	1.2128
ENSMUSG00000048416	2.06758	0.0274603	0.440086	up	Mlf1	protein_coding	1.69561	1.21439	0.946969	2.01439	1.6462	12.5023
ENSMUSG00000019232	2.06653	1.07951e-29	9.90072e-26	up	Etnppl	protein_coding	0.78958	0.700249	0.583504	3.13589	2.42801	3.10366
ENSMUSG00000071714	2.05206	1.34411e-14	1.64367e-11	up	Csf2rb2	protein_coding	0.526662	0.517293	0.325807	2.10495	1.67711	1.88718
ENSMUSG00000037106	2.04784	0.0276597	0.440335	up	Fer1l6	protein_coding	0.0172356	0.0296257	0.0233239	0.0307139	0.0546621	0.207846
ENSMUSG00000071342	2.04622	0.0203651	0.38509	up	Lsmem1	protein_coding	0.0912745	0.0784444	0.192137	0.162652	0.165414	1.17407
ENSMUSG00000056025	2.02394	1.98247e-07	5.68194e-05	up	Clca3a1	protein_coding	0.266988	0.336539	0.192693	1.01498	0.790294	1.4424
ENSMUSG00000020123	2.02294	1.07599e-05	0.00193499	up	Avpr1a	protein_coding	0.259922	0.15637	0.257941	0.949521	0.871438	0.902716
ENSMUSG00000097705	2.01437	0.0274831	0.440086	up	Gm26740	antisense_RNA	0.0402547	0.207577	0.217898	0.286936	0.145904	1.47573
ENSMUSG00000067149	1.99395	6.6211e-05	0.00826197	up	Jchain	protein_coding	0.193005	0.355446	0.223871	1.57228	0.774505	0.744792
ENSMUSG00000108322	1.98237	0.0140987	0.318096	up	5430431A17Rik	lincRNA	0.436472	0.150048	0.708784	0.700015	0.711904	3.70549
ENSMUSG00000041754	1.96931	0.030068	0.457666	up	Trem3	protein_coding	0.069818	0.30002	0.251949	1.67961	0.442851	0.336778
ENSMUSG00000027556	1.94978	0.00135261	0.0729734	up	Car1	protein_coding	0.166825	0.477916	0.351174	1.6846	0.705439	1.50212
ENSMUSG00000050359	1.92991	0.0388377	0.504175	up	Sprr1a	protein_coding	5.5967	21.016	3.02948	68.3557	23.6403	20.9327
ENSMUSG00000033182	1.92779	0.0188068	0.370143	up	Kbtbd12	protein_coding	0.0369892	0.0635795	0.0467183	0.0527319	0.0402205	0.471037
ENSMUSG00000097354	1.92593	0.0057716	0.192139	up	2310001H17Rik	lincRNA	0.0479209	0.0906067	0.112404	0.17933	0.0781609	0.702708
ENSMUSG00000057719	1.9214	0.0226982	0.404541	up	Sh3rf2	protein_coding	0.130769	0.0449549	0.117975	0.0466061	0.130344	0.933561
ENSMUSG00000105742	1.92109	0.0169488	0.35044	up	Gm42748	TEC	0.0889351	0.0764339	0.080234	0.264138	0.349211	0.314595
ENSMUSG00000068696	1.90637	0.0351718	0.485391	up	Gpr88	protein_coding	0	0.0851083	0.0714717	0.28235	0.125626	0.191071
ENSMUSG00000022358	1.89937	0.0179283	0.360987	up	Fbxo32	protein_coding	1.94986	1.88097	2.02834	2.97828	2.92068	15.9605
ENSMUSG00000056423	1.8737	0.0191187	0.374125	up	Uts2b	protein_coding	0.748014	0.285719	0.0749811	1.85134	1.65685	0.481088
ENSMUSG00000011305	1.86417	0.0119036	0.29427	up	Plin5	protein_coding	0.266024	0.200051	0.329996	0.385171	0.241053	2.2777
ENSMUSG00000000791	1.84141	0.0116895	0.290936	up	Il12rb1	protein_coding	0.135248	0.188884	0.167771	1.43101	0.153191	0.179407
ENSMUSG00000024481	1.84081	0.0316216	0.466347	up	Lvrn	protein_coding	0.0215592	0.0555861	0.116699	0.192093	0.136749	0.374379
ENSMUSG00000025271	1.81309	0.0385697	0.503547	up	Pfkfb1	protein_coding	0.293698	0.534523	0.296135	0.507977	0.532259	2.91673
ENSMUSG00000026073	1.80848	0.000301339	0.0252396	up	Il1r2	protein_coding	0.400099	0.250079	0.295327	1.45837	1.05467	0.771977
ENSMUSG00000112023	1.78833	0.000187329	0.0178938	up	Lilr4b	protein_coding	0.127595	0.263183	0.253246	1.29604	0.554968	0.381595
ENSMUSG00000115643	1.75451	0.00527494	0.182832	up	AC124709.3	processed_pseudogene	3.65258	1.39518	1.46454	6.87052	7.7227	7.04752
ENSMUSG00000051748	1.73377	0.0305195	0.461137	up	Wfdc21	protein_coding	0.319811	0.412285	1.87539	5.69905	1.30406	1.69693
ENSMUSG00000040740	1.72494	0.00373626	0.148987	up	Slc25a34	protein_coding	0.207937	0.31274	0.257941	0.555817	0.353286	1.68005
ENSMUSG00000027377	1.72418	0.00529697	0.182832	up	Mall	protein_coding	0.207574	0.148664	0.187266	0.585673	0.470225	0.734263
ENSMUSG00000038155	1.70979	0.0289431	0.450066	up	Gstp2	protein_coding	0.360515	0.852056	0.650486	1.04396	0.408343	4.6953
ENSMUSG00000100426	1.70692	0.0152537	0.329845	up	Gm4208	lincRNA	0.637419	0.410865	0.143764	1.9878	0.938579	0.922408
ENSMUSG00000010461	1.70409	0.00469032	0.171725	up	Eya4	protein_coding	0.11052	0.113981	0.0930597	0.190382	0.100146	0.746353
ENSMUSG00000115403	1.69432	0.0286656	0.449797	up	CT030238.2	lincRNA	0.271514	0.0933394	0.19596	0.725759	0.541262	0.523877
ENSMUSG00000061815	1.69232	0.012235	0.297649	up	Rufy4	protein_coding	0.119191	0.153655	0.10753	0.424798	0.405012	0.402456
ENSMUSG00000090942	1.68569	0.0289526	0.450066	up	F830016B08Rik	protein_coding	0.0210491	0.144723	0.170908	0.656419	0.133513	0.304602
ENSMUSG00000114154	1.68418	0.00530265	0.182832	up	AC174082.2	antisense_RNA	0.76684	0.659049	0.691815	2.50527	2.54782	1.72619
ENSMUSG00000033060	1.68417	7.28482e-16	1.11354e-12	up	Lmo7	protein_coding	0.656187	0.873373	0.607704	2.94919	1.75747	2.16804
ENSMUSG00000085872	1.68233	0.0214729	0.396256	up	Gm11505	antisense_RNA	0.376657	0.809279	2.03884	7.80275	0.853254	1.72602
ENSMUSG00000012889	1.67747	0.0360994	0.491896	up	Podnl1	protein_coding	0.0195545	0.134447	0.0705655	0.365886	0.230347	0.132054
ENSMUSG00000009350	1.67644	0.0338494	0.476925	up	Mpo	protein_coding	0.3851	0.54	1.07884	4.24391	0.955027	1.21232
ENSMUSG00000044827	1.66047	0.0192039	0.374125	up	Tlr1	protein_coding	0.103704	0.0891272	0.056135	0.258723	0.225528	0.300141
ENSMUSG00000031074	1.65692	0.00195837	0.0947563	up	Fgf3	protein_coding	0.179017	0.358992	0.242254	0.930445	1.08142	0.460543
ENSMUSG00000030898	1.63207	0.00175714	0.0883045	up	Cckbr	protein_coding	0.169739	0.666878	0.175008	1.44756	0.988755	0.72519
ENSMUSG00000050105	1.62054	1.12021e-08	4.10962e-06	up	Grrp1	protein_coding	2.28609	2.10508	1.22763	6.6927	5.22807	5.3036
ENSMUSG00000015652	1.61879	1.29343e-06	0.000300322	up	Steap1	protein_coding	1.10877	1.25612	0.909357	3.59243	3.92745	2.5283
ENSMUSG00000063428	1.61647	0.01753	0.356246	up	Ddo	protein_coding	0.0466548	0.0935591	0.0982106	0.0692826	0.126827	0.540112
ENSMUSG00000087530	1.61456	0.0151976	0.329845	up	Gm15533	antisense_RNA	0.252973	0.144943	0.26626	0.187833	0.382046	1.46431
ENSMUSG00000026822	1.60342	0.0336119	0.476463	up	Lcn2	protein_coding	2.14309	1.97828	4.36809	16.7847	3.33244	5.69202
ENSMUSG00000023387	1.60056	0.00297233	0.127685	up	Kcnk16	protein_coding	0.14598	0.326197	0.210717	0.884468	0.555566	0.647826
ENSMUSG00000040314	1.58505	0.0354039	0.486089	up	Ctsg	protein_coding	0.201546	0.288693	0.606091	2.09508	0.426131	0.777751
ENSMUSG00000054204	1.57939	9.6775e-13	8.06884e-10	up	Alkal2	protein_coding	8.23223	6.5217	6.84594	25.9796	25.0456	13.3992
ENSMUSG00000113302	1.57764	0.0454285	0.539	up	Gm32219	lincRNA	0.152609	0.0983682	0.481874	0.305944	0.345711	1.54588
ENSMUSG00000026564	1.57706	0.00271528	0.120305	up	Dusp27	protein_coding	0.497054	0.265149	0.371109	0.549777	0.512521	2.31494
ENSMUSG00000037411	1.57161	0.000189249	0.0178938	up	Serpine1	protein_coding	0.179048	0.3847	0.177684	0.765755	0.746311	0.708207
ENSMUSG00000071347	1.56824	0.0288278	0.450008	up	C1qtnf9	protein_coding	0.218809	0.282078	0.493504	0.552386	0.231316	2.18129
ENSMUSG00000028602	1.56423	0.0477698	0.555286	up	Tnfrsf8	protein_coding	0.140443	0.103459	0.0543012	0.572047	0.0909003	0.212913
ENSMUSG00000021765	1.55169	4.45272e-08	1.43292e-05	up	Fst	protein_coding	0.761045	0.84852	0.742255	3.02393	2.19929	1.66684
ENSMUSG00000098021	1.54868	0.0143039	0.318314	up	Gm9522	processed_pseudogene	0.224835	0.322051	1.01419	2.00328	1.42611	1.15683
ENSMUSG00000027219	1.54069	0.0372888	0.497084	up	Slc28a2	protein_coding	0.131937	0.0425218	0.0743931	0.308586	0.0896647	0.31821
ENSMUSG00000067081	1.5282	0.00346057	0.14169	up	Asb18	protein_coding	0.210726	0.241473	0.190109	0.344221	0.413716	1.10117
ENSMUSG00000023393	1.51545	0.0199988	0.380342	up	Slc17a9	protein_coding	0.0867488	0.0931936	0.25435	0.425113	0.216167	0.606747
ENSMUSG00000027611	1.50878	4.41117e-07	0.000118991	up	Procr	protein_coding	0.717568	1.2334	0.955631	3.13588	2.50796	2.67015
ENSMUSG00000059741	1.49745	0.0125591	0.300176	up	Myl3	protein_coding	0.305573	0.20426	0.183784	0.363022	0.799905	0.786123
ENSMUSG00000038007	1.49438	6.25207e-10	3.01794e-07	up	Acer2	protein_coding	0.504086	0.616517	0.66466	1.53745	1.3176	2.18838
ENSMUSG00000048572	1.49414	0.000215321	0.0193609	up	Tmem252	protein_coding	0.394633	0.484516	0.483174	1.18043	1.76241	0.897399
ENSMUSG00000050370	1.49397	0.00240519	0.108133	up	Ch25h	protein_coding	0.257034	0.927794	0.510149	1.64893	1.39744	1.78537
ENSMUSG00000027313	1.49214	9.46275e-07	0.000222532	up	Chac1	protein_coding	3.22195	3.46131	2.75374	6.61031	5.64696	14.3146
ENSMUSG00000024907	1.48248	0.00510971	0.180824	up	Gal	protein_coding	20.0789	29.7382	18.9938	108.645	49.2833	34.322
ENSMUSG00000020125	1.45639	0.00485412	0.175274	up	Elane	protein_coding	0.56422	0.909206	1.65431	4.83869	1.66159	2.10924
ENSMUSG00000051984	1.45377	0.00704878	0.220641	up	Sec31b	protein_coding	0.456804	0.317094	0.459663	0.626174	0.382085	2.37296
ENSMUSG00000011008	1.44339	0.00738903	0.225145	up	Mcoln2	protein_coding	0.211068	0.145119	0.171376	0.507767	0.612018	0.305435
ENSMUSG00000021903	1.43609	2.61071e-08	9.03551e-06	up	Galnt15	protein_coding	0.833754	1.01826	0.950124	2.05268	1.82909	3.71482
ENSMUSG00000046688	1.43466	7.31577e-15	9.58522e-12	up	Tifa	protein_coding	6.1177	6.05948	4.83416	17.8217	17.3774	10.7365
ENSMUSG00000021373	1.42784	0.0481925	0.556589	up	Cap2	protein_coding	1.88557	1.95037	1.62582	2.42343	2.14707	10.1256
ENSMUSG00000028341	1.42734	0.0044216	0.165954	up	Nr4a3	protein_coding	0.139099	0.109585	0.0836602	0.237548	0.262589	0.391398
ENSMUSG00000011263	1.42627	0.000835874	0.0557543	up	Exoc3l2	protein_coding	0.138245	0.237625	0.389749	0.662075	0.642001	0.766874
ENSMUSG00000087442	1.41368	0.0323493	0.468707	up	Gm14453	antisense_RNA	0.878469	1.18641	1.47183	1.3418	1.47831	6.65882
ENSMUSG00000073643	1.41092	2.25916e-23	8.28797e-20	up	Wdfy1	protein_coding	3.00572	3.02448	2.5283	7.27187	8.82016	6.64561
ENSMUSG00000068874	1.41037	0.00201896	0.0966939	up	Selenbp1	protein_coding	1.25181	1.28577	0.798798	1.52342	1.52163	5.83211
ENSMUSG00000057729	1.40489	0.00409913	0.16032	up	Prtn3	protein_coding	0.921581	0.619856	0.939861	4.10565	1.05292	1.3916
ENSMUSG00000000157	1.40112	0.0318772	0.467032	up	Itgb2l	protein_coding	0.141824	0.162517	0.362519	1.11623	0.214185	0.433269
ENSMUSG00000071713	1.39732	9.49523e-09	3.62856e-06	up	Csf2rb	protein_coding	0.6701	0.763702	0.814814	2.4791	1.6632	1.78481
ENSMUSG00000044177	1.38983	0.0210568	0.392524	up	Wfikkn2	protein_coding	0.217609	0.18702	0.147239	0.306992	0.213615	0.927208
ENSMUSG00000026380	1.38304	0.0226094	0.403822	up	Tfcp2l1	protein_coding	0.0808847	0.069515	0.0663374	0.124482	0.0799553	0.361785
ENSMUSG00000109604	1.38145	0.000444522	0.0336937	up	Gm45346	antisense_RNA	1.52645	0.93706	0.934466	3.78877	3.21093	1.78818
ENSMUSG00000104453	1.36592	0.00910542	0.254217	up	Gm37829	TEC	0.783993	0.943306	0.933622	0.838247	1.13664	4.9011
ENSMUSG00000022026	1.35467	0.0223067	0.401543	up	Olfm4	protein_coding	0.117149	0.161091	0.359337	0.751536	0.275997	0.610293
ENSMUSG00000030413	1.35348	0.000128015	0.0134953	up	Pglyrp1	protein_coding	1.0578	1.46106	1.36329	5.15009	2.12241	2.66056
ENSMUSG00000019647	1.35037	6.36394e-21	1.66762e-17	up	Sema6a	protein_coding	1.66817	1.78021	1.56202	4.64218	3.58196	4.55343
ENSMUSG00000101335	1.34407	0.0221212	0.400802	up	Gm28229	sense_intronic	0.322336	0.249324	0.17448	0.459524	0.467328	0.964001
ENSMUSG00000022220	1.33986	1.29687e-05	0.00226556	up	Adcy4	protein_coding	0.415919	0.344689	0.455632	1.16469	0.834516	1.07478
ENSMUSG00000050368	1.33468	0.00488487	0.175692	up	Hoxd10	protein_coding	1.79612	0.426966	0.861911	4.15409	1.90455	1.65904
ENSMUSG00000035459	1.33441	0.0219092	0.398692	up	Stab2	protein_coding	0.0950998	0.088543	0.057197	0.155346	0.0933542	0.359337
ENSMUSG00000074622	1.32785	0.00183311	0.0908776	up	Mafb	protein_coding	0.804806	0.79809	0.7633	1.21353	0.972349	3.76266
ENSMUSG00000052942	1.32602	0.00180454	0.0897035	up	Glis3	protein_coding	0.0863367	0.107928	0.134537	0.349665	0.248922	0.227159
ENSMUSG00000107749	1.31034	0.034742	0.483789	up	Gm44321	TEC	0.145847	0.146237	0.131578	0.389851	0.308367	0.351759
ENSMUSG00000086527	1.30388	0.0436884	0.529067	up	Gm15856	antisense_RNA	1.07503	0.821258	0.646567	0.691782	0.865884	4.72463
ENSMUSG00000007888	1.2981	0.000201281	0.0184583	up	Crlf1	protein_coding	1.26641	1.41491	0.799753	3.79885	2.02731	2.72856
ENSMUSG00000025804	1.29201	0.0353267	0.485391	up	Ccr1	protein_coding	0.269463	0.189479	0.2431	1.09133	0.288564	0.330858
ENSMUSG00000091898	1.28677	0.0211856	0.393727	up	Tnnc1	protein_coding	0.599992	0.687538	0.300717	1.06919	1.32898	1.47923
ENSMUSG00000043740	1.28632	0.0432362	0.527301	up	B430306N03Rik	protein_coding	0.0600251	0.103175	0.108305	0.418946	0.0906513	0.154422
ENSMUSG00000024164	1.28415	0.0340664	0.478102	up	C3	protein_coding	3.92672	4.52287	3.05559	15.642	3.46032	8.91731
ENSMUSG00000036390	1.28236	1.46785e-27	8.97495e-24	up	Gadd45a	protein_coding	11.0944	11.9017	10.8608	29.3399	25.2038	27.8205
ENSMUSG00000034107	1.27963	0.0379235	0.49923	up	Ano7	protein_coding	0.0696778	0.134738	0.157152	0.341457	0.173628	0.369712
ENSMUSG00000024349	1.2724	5.4361e-07	0.000142449	up	Tmem173	protein_coding	3.3162	2.48732	2.50219	7.8435	8.05865	4.10085
ENSMUSG00000002459	1.26191	0.000949133	0.0593751	up	Rgs20	protein_coding	0.556633	0.408038	0.310166	1.22532	1.24613	0.56859
ENSMUSG00000058153	1.25898	2.95838e-13	2.71328e-10	up	Sez6l	protein_coding	2.50385	2.46633	2.33109	7.41609	5.38717	4.65461
ENSMUSG00000005220	1.25299	0.0170377	0.35044	up	Corin	protein_coding	0.102813	0.132542	0.104349	0.320624	0.291133	0.198375
ENSMUSG00000107272	1.25135	0.00611668	0.19788	up	Gm34583	transcribed_processed_pseudogene	0.812981	1.07981	0.666765	2.10725	2.14304	1.85382
ENSMUSG00000037406	1.2502	0.00544323	0.185291	up	Htra4	protein_coding	0.404154	0.372154	0.468788	1.08031	0.575485	1.30895
ENSMUSG00000050777	1.24851	0.0324116	0.46887	up	Tmem37	protein_coding	0.423488	0.591435	0.477569	0.754657	0.719506	2.09383
ENSMUSG00000020847	1.24048	0.033668	0.476521	up	Rph3al	protein_coding	0.127371	0.203296	0.147741	0.259401	0.247318	0.631949
ENSMUSG00000114515	1.22423	0.0144756	0.320254	up	Aldoa	protein_coding	2.34515	1.79156	1.48883	2.39909	2.28243	8.4632
ENSMUSG00000024578	1.21578	0.0326618	0.469998	up	Il17b	protein_coding	0.501438	0.861906	1.08571	2.32327	1.27224	2.12851
ENSMUSG00000087064	1.21366	0.000969607	0.0598838	up	Sap30bpos	antisense_RNA	1.12124	0.887558	0.905065	1.97177	1.28336	3.50129
ENSMUSG00000030247	1.20755	0.0123956	0.29878	up	Kcnj8	protein_coding	0.272367	0.514979	0.196575	0.70377	0.715722	0.86711
ENSMUSG00000098112	1.20347	0.0362851	0.492627	up	Bin2	protein_coding	0.274305	0.259321	0.321708	1.17315	0.447402	0.344019
ENSMUSG00000051980	1.20323	0.000985143	0.0602882	up	Casr	protein_coding	0.25006	0.328686	0.371568	0.956747	0.653106	0.581816
ENSMUSG00000003477	1.19867	0.0143802	0.318571	up	Inmt	protein_coding	0.867488	0.559162	0.626092	0.92752	1.10048	2.67806
ENSMUSG00000059854	1.19131	0.0287863	0.450008	up	Hydin	protein_coding	0.0461711	0.039681	0.0208269	0.102846	0.0836744	0.0556784
ENSMUSG00000071332	1.1889	0.038401	0.50206	up	E230015B07Rik	bidirectional_promoter_lncRNA	0.283261	0.101435	0.234252	0.336515	0.427788	0.637633
ENSMUSG00000016756	1.18508	0.019459	0.375328	up	Cmah	protein_coding	0.0911432	0.0615462	0.0880993	0.220424	0.235966	0.0879287
ENSMUSG00000079014	1.15887	9.17512e-09	3.58083e-06	up	Serpina3i	protein_coding	2.30914	1.9041	2.16768	5.03241	4.69374	4.48551
ENSMUSG00000020932	1.15523	9.65035e-05	0.0107283	up	Gfap	protein_coding	0.707482	0.692876	0.385927	1.48063	1.28215	1.20633
ENSMUSG00000050675	1.15374	0.0465742	0.548877	up	Gp1ba	protein_coding	0.127666	0.197496	0.27642	0.409501	0.347046	0.591183
ENSMUSG00000108613	1.15169	0.0399051	0.510802	up	Gm36694	antisense_RNA	0.280761	0.153552	0.184213	0.477576	0.370047	0.517095
ENSMUSG00000054855	1.15164	0.00421164	0.162537	up	Rnd1	protein_coding	0.561367	0.422151	0.274324	0.729428	1.05974	0.992876
ENSMUSG00000022510	1.13985	0.0432968	0.527301	up	Trp63	protein_coding	0.0578946	0.0639727	0.0969992	0.125276	0.119909	0.239369
ENSMUSG00000103570	1.13858	0.030224	0.458939	up	C630004M23Rik	TEC	0.412598	0.283681	0.4839	0.624964	0.934673	1.03492
ENSMUSG00000031803	1.12867	0.00512706	0.180824	up	B3gnt3	protein_coding	0.65878	0.409991	0.286916	1.17395	0.741032	1.03002
ENSMUSG00000051000	1.12712	0.0494182	0.56075	up	Fam160a1	protein_coding	0.301735	0.202947	0.272214	0.23378	0.249637	1.215
ENSMUSG00000084822	1.11444	0.041269	0.518824	up	Myadml2os	antisense_RNA	0.79769	0.742692	0.839587	0.888429	1.26492	3.0141
ENSMUSG00000055775	1.09762	0.0031398	0.132094	up	Myh8	protein_coding	0.165067	0.157064	0.154236	0.220613	0.288462	0.511861
ENSMUSG00000086245	1.09191	0.0379396	0.49923	up	Gm16170	antisense_RNA	0.184867	0.206545	0.366916	0.329434	0.385283	0.909569
ENSMUSG00000087159	1.08749	0.0441297	0.529746	up	Gm15246	processed_transcript	0.896918	1.05991	1.21375	1.898	1.62546	3.24482
ENSMUSG00000051379	1.08541	2.16562e-16	3.61127e-13	up	Flrt3	protein_coding	3.60904	4.58516	3.53906	8.49035	8.32432	8.10573
ENSMUSG00000086327	1.08381	0.0374132	0.497414	up	Slfn5os	antisense_RNA	1.32249	1.02834	0.795399	1.51501	1.08422	4.07055
ENSMUSG00000027075	1.08121	0.0207902	0.389138	up	Slc43a1	protein_coding	0.376377	0.615639	0.4929	0.64907	0.418059	2.08491
ENSMUSG00000055048	1.06022	0.0361219	0.491896	up	Gm9962	antisense_RNA	0.440784	0.75765	0.441844	1.17822	0.798819	1.46471
ENSMUSG00000107458	1.05203	0.00690293	0.217962	up	Gm44040	antisense_RNA	2.54675	1.96989	1.95295	4.31141	4.26924	4.79102
ENSMUSG00000064147	1.04762	0.00953388	0.259081	up	Rab44	protein_coding	0.253343	0.304824	0.426639	0.933013	0.55095	0.553991
ENSMUSG00000063060	1.04668	0.0287345	0.450008	up	Sox7	protein_coding	0.210364	0.216953	0.284674	0.524817	0.400297	0.547951
ENSMUSG00000021281	1.0418	0.0168926	0.35044	up	Tnfaip2	protein_coding	0.501277	0.466716	0.439672	1.58805	0.340668	0.967196
ENSMUSG00000031377	1.03983	0.00456134	0.169027	up	Bmx	protein_coding	0.538673	0.405085	0.404976	1.05991	0.813516	0.887778
ENSMUSG00000038195	1.03876	0.0173239	0.353474	up	Rilp	protein_coding	1.40289	1.88389	1.46339	2.10933	1.589	6.09034
ENSMUSG00000061039	1.02981	7.43503e-05	0.00897241	up	Olfr920	protein_coding	1.13012	0.919044	0.9757	1.6674	1.54156	2.96598
ENSMUSG00000021453	1.02587	1.01431e-07	3.05008e-05	up	Gadd45g	protein_coding	11.3003	8.74574	7.47254	15.5509	17.9594	22.4313
ENSMUSG00000041479	1.02052	0.000245768	0.0214817	up	Syt15	protein_coding	0.483804	0.496647	0.460719	0.969909	1.10816	0.842727
ENSMUSG00000038059	1.01644	7.03764e-08	2.15152e-05	up	Smim3	protein_coding	3.42798	4.05843	3.37661	8.415	7.35347	6.20921
ENSMUSG00000021182	1.01241	0.0255726	0.427991	up	Ccdc88c	protein_coding	0.177507	0.163453	0.148702	0.282428	0.137868	0.568784
ENSMUSG00000020357	1.01052	0.0114313	0.28724	up	Flt4	protein_coding	0.168608	0.260833	0.114084	0.345529	0.290285	0.463585
ENSMUSG00000031101	1.00855	0.00522948	0.182713	up	Sash3	protein_coding	0.388863	0.623844	0.86535	1.15493	1.29199	1.35053
ENSMUSG00000004328	1.0066	7.67424e-05	0.00920056	up	Hif3a	protein_coding	1.05495	1.18221	1.25032	2.19324	1.48075	3.34258
ENSMUSG00000024066	1.00576	3.81415e-05	0.00542349	up	Xdh	protein_coding	1.40704	2.22348	2.17024	4.4081	2.53623	4.72907
ENSMUSG00000028838	1.0042	0.000860234	0.0563632	up	Extl1	protein_coding	1.00903	0.908492	0.823616	1.3129	1.42227	2.76582
ENSMUSG00000027360	0.9946	0.0197964	0.37865	up	Hdc	protein_coding	0.271557	0.336075	0.313585	1.07429	0.393707	0.366771
ENSMUSG00000027961	0.990443	0.025606	0.42812	up	Lrrc39	protein_coding	0.67674	0.604422	0.418991	0.6148	0.589169	2.17624
ENSMUSG00000019278	0.986315	0.00682935	0.216731	up	Dpep1	protein_coding	2.14953	2.0873	1.93922	1.96498	3.01017	7.27148
ENSMUSG00000001473	0.983681	5.81353e-11	3.94954e-08	up	Tubb6	protein_coding	8.96618	8.82607	7.98205	20.0602	15.3901	15.4709
ENSMUSG00000063632	0.967709	6.15398e-08	1.94625e-05	up	Sox11	protein_coding	1.26924	1.27024	1.12999	2.58172	2.71636	1.86894
ENSMUSG00000029762	0.966478	6.56044e-05	0.00824234	up	Akr1b8	protein_coding	2.31484	2.74545	2.00483	4.99133	4.48878	4.33241
ENSMUSG00000038393	0.963327	0.0224224	0.403229	up	Txnip	protein_coding	22.1775	25.9164	24.9795	35.0258	30.8484	76.5986
ENSMUSG00000097003	0.958053	0.0295201	0.455565	up	D930007P13Rik	lincRNA	0.891075	0.855917	0.520167	1.44779	1.28239	1.66873
ENSMUSG00000025515	0.95324	0.02607	0.43074	up	Muc2	protein_coding	0.204487	0.368224	0.316253	0.399101	0.335292	0.99577
ENSMUSG00000086769	0.952003	0.0059	0.19535	up	Gm15587	antisense_RNA	0.406166	0.491876	0.466363	0.756689	0.76954	1.12209
ENSMUSG00000092283	0.951316	7.01149e-07	0.000171482	up	Gm20412	processed_transcript	9.53826	11.1185	9.19851	19.0486	17.1865	21.5768
ENSMUSG00000056749	0.948425	9.47558e-05	0.0105982	up	Nfil3	protein_coding	2.3978	2.38458	2.62674	4.12028	3.81779	6.3779
ENSMUSG00000026785	0.947677	0.00129895	0.0715514	up	Pkn3	protein_coding	0.61978	0.546677	0.470857	1.14805	0.886743	1.11717
ENSMUSG00000074398	0.947366	0.0250214	0.422993	up	Gm15441	antisense_RNA	11.3043	12.4911	13.8218	18.0782	15.6462	38.8286
ENSMUSG00000015053	0.946829	0.00555034	0.187841	up	Gata2	protein_coding	0.321411	0.342527	0.359557	0.526935	0.582483	0.868211
ENSMUSG00000037428	0.940756	6.18201e-12	4.53587e-09	up	Vgf	protein_coding	50.4211	39.1407	40.7286	88.7691	94.507	66.6362
ENSMUSG00000025608	0.937941	3.4646e-13	3.02624e-10	up	Podxl	protein_coding	3.27521	2.93438	3.17153	6.54627	5.71784	5.68502
ENSMUSG00000000204	0.937395	0.0137116	0.313966	up	Slfn4	protein_coding	0.892874	0.887737	0.979256	3.15101	1.03116	1.09784
ENSMUSG00000092274	0.932344	0.000188978	0.0178938	up	Neat1	lincRNA	18.5334	17.7918	15.002	32.6901	23.4573	41.7838
ENSMUSG00000049130	0.931905	0.0377455	0.498464	up	C5ar1	protein_coding	0.54007	0.301701	0.584678	1.27519	0.831939	0.599176
ENSMUSG00000053113	0.929979	2.92955e-05	0.0045157	up	Socs3	protein_coding	4.58499	2.95022	3.11855	8.3202	7.00412	4.90962
ENSMUSG00000001510	0.925502	0.00334669	0.137334	up	Dlx3	protein_coding	0.798608	1.14392	0.648427	1.80262	1.68851	1.43816
ENSMUSG00000087231	0.922186	1.95474e-10	1.08654e-07	up	E230016M11Rik	processed_transcript	3.08962	3.10564	3.12965	6.45554	5.37001	5.83929
ENSMUSG00000025911	0.917178	0.0288634	0.450008	up	Adhfe1	protein_coding	0.679303	0.710046	0.745348	0.997861	0.615539	2.42655
ENSMUSG00000009585	0.913578	0.00019942	0.0184583	up	Apobec3	protein_coding	0.650295	0.647131	0.967494	1.47395	1.15783	1.63994
ENSMUSG00000109122	0.911611	0.044187	0.529746	up	A230103L15Rik	TEC	0.250926	0.261866	0.388074	0.415212	0.438505	0.847268
ENSMUSG00000058818	0.908516	0.0138076	0.315409	up	Pirb	protein_coding	0.714014	0.893791	0.840204	2.62773	0.829838	1.13807
ENSMUSG00000028862	0.900777	0.000367822	0.0292076	up	Map3k6	protein_coding	2.5173	2.39664	2.93736	3.57255	3.57859	7.51822
ENSMUSG00000029484	0.894848	2.05089e-05	0.00338914	up	Anxa3	protein_coding	2.2479	3.15983	2.80135	5.80496	3.64224	5.84424
ENSMUSG00000091387	0.894438	0.00124205	0.0698862	up	Gcnt4	protein_coding	0.750334	0.750385	0.504615	1.30063	1.47106	0.947612
ENSMUSG00000030650	0.887949	0.0117858	0.291751	up	Tmc5	protein_coding	0.341561	0.773903	0.602281	1.12049	1.35055	0.718942
ENSMUSG00000000244	0.881665	0.0271189	0.437512	up	Tspan32	protein_coding	0.18925	0.22962	0.210907	0.367001	0.292534	0.504767
ENSMUSG00000001131	0.880369	0.0139301	0.31772	up	Timp1	protein_coding	3.28239	1.88066	1.97417	5.36179	4.74469	2.94043
ENSMUSG00000073680	0.879975	0.00196301	0.0947563	up	Tmem88b	protein_coding	0.839746	1.15129	0.883853	2.15557	1.88419	1.25377
ENSMUSG00000024883	0.876302	0.0121128	0.295981	up	Rin1	protein_coding	0.304128	0.36095	0.483419	0.541957	0.734881	0.83829
ENSMUSG00000039529	0.875983	0.0080794	0.239419	up	Atp8b1	protein_coding	0.215525	0.333413	0.379155	0.624108	0.585883	0.499017
ENSMUSG00000047798	0.869198	0.0350146	0.485391	up	Cd300lf	protein_coding	0.309998	0.382258	0.449901	1.15287	0.439669	0.494107
ENSMUSG00000001930	0.861864	5.09787e-15	7.1931e-12	up	Vwf	protein_coding	1.48613	1.46288	1.40699	2.67524	2.52494	2.71323
ENSMUSG00000089781	0.859271	0.0329695	0.4721	up	Gm15756	antisense_RNA	1.45013	2.1365	1.86893	3.13788	2.9096	3.89717
ENSMUSG00000037820	0.858646	5.39543e-09	2.41386e-06	up	Tgm2	protein_coding	4.63865	4.82795	4.08971	8.40029	6.75521	9.42958
ENSMUSG00000009772	0.857119	0.0200581	0.380342	up	Nuak2	protein_coding	0.318669	0.426028	0.383322	0.804482	0.577514	0.666098
ENSMUSG00000033538	0.854351	0.0181869	0.362056	up	Casp4	protein_coding	0.318001	0.546602	0.421895	0.866686	0.711904	0.757941
ENSMUSG00000042401	0.846614	1.07901e-08	4.03923e-06	up	Crtac1	protein_coding	11.991	9.66705	10.0519	21.7934	19.7837	15.3558
ENSMUSG00000101581	0.845942	0.0153028	0.329845	up	C430002N11Rik	processed_transcript	0.821874	0.819362	0.741464	1.43529	1.69798	1.14176
ENSMUSG00000004085	0.842158	0.000103064	0.0113203	up	Map3k20	protein_coding	1.76652	1.75854	1.80905	2.48554	2.41651	4.66522
ENSMUSG00000037705	0.841008	4.15425e-06	0.000830047	up	Tecta	protein_coding	1.48893	1.54522	1.49532	3.28739	2.74076	2.07783
ENSMUSG00000020717	0.838718	6.24412e-07	0.000156898	up	Pecam1	protein_coding	2.13947	2.58572	2.17142	4.00118	3.39263	4.95578
ENSMUSG00000043993	0.837003	0.0224859	0.40358	up	2900052L18Rik	processed_transcript	1.61698	1.80284	1.81362	2.49208	1.8216	5.0593
ENSMUSG00000031490	0.835266	0.00104207	0.0628377	up	Eif4ebp1	protein_coding	2.43339	2.79751	1.79617	3.745	3.35042	5.45733
ENSMUSG00000042759	0.829902	0.029934	0.457171	up	Apobr	protein_coding	0.348923	0.694451	0.679275	1.48901	0.715546	0.868119
ENSMUSG00000030867	0.829647	0.0364203	0.492705	up	Plk1	protein_coding	0.568069	0.813696	0.797207	1.26538	0.829313	1.79633
ENSMUSG00000052281	0.825199	0.0211412	0.393299	up	Tspan32os	antisense_RNA	2.85966	2.75741	2.13941	3.91516	2.84404	6.99794
ENSMUSG00000024521	0.824093	0.0437116	0.529067	up	Pmaip1	protein_coding	0.393419	0.518447	0.63887	0.654335	1.1883	0.910904
ENSMUSG00000028370	0.823619	0.000577045	0.0410261	up	Pappa	protein_coding	1.03844	1.05473	1.14692	2.11405	2.50353	1.1111
ENSMUSG00000036437	0.818157	5.97435e-06	0.00113386	up	Npy1r	protein_coding	7.15288	6.71728	5.83676	14.3756	12.0526	8.27686
ENSMUSG00000004609	0.817474	0.0341641	0.478376	up	Cd33	protein_coding	0.258985	0.283982	0.402839	0.899153	0.39652	0.370469
ENSMUSG00000001943	0.815698	0.0196001	0.376466	up	Vsig2	protein_coding	0.911761	1.02471	0.885831	1.96846	1.14394	1.8607
ENSMUSG00000042918	0.814052	0.0298613	0.457171	up	Mamstr	protein_coding	0.597654	0.452496	0.474993	0.608584	0.631814	1.44144
ENSMUSG00000018339	0.812861	7.28422e-09	3.03669e-06	up	Gpx3	protein_coding	41.2643	38.5234	37.8832	63.1989	56.8495	86.6343
ENSMUSG00000050335	0.81159	2.45841e-08	8.67205e-06	up	Lgals3	protein_coding	9.52463	10.4329	8.59276	18.1377	14.1812	17.8009
ENSMUSG00000029135	0.810473	1.49607e-08	5.38088e-06	up	Fosl2	protein_coding	1.5199	1.63281	1.68812	3.18116	2.47512	2.83575
ENSMUSG00000024256	0.808215	5.77963e-07	0.000149318	up	Adcyap1	protein_coding	38.3888	38.5914	37.5715	81.084	73.0946	46.3017
ENSMUSG00000041679	0.80775	0.0233756	0.409922	up	Lrrc29	protein_coding	0.578618	0.55756	0.917467	0.984231	0.826178	1.79304
ENSMUSG00000032577	0.805675	0.0210497	0.392524	up	Mapkapk3	protein_coding	0.676209	0.559632	0.53097	0.903755	0.578695	1.60674
ENSMUSG00000065952	0.805211	0.0352449	0.485391	up	C330021F23Rik	protein_coding	0.525561	0.602246	0.428985	0.95885	0.703004	1.06234
ENSMUSG00000044258	0.804236	0.0140188	0.317789	up	Ctla2a	protein_coding	1.41564	1.47129	0.712819	2.25867	2.26719	1.74684
ENSMUSG00000044734	0.798436	3.2469e-10	1.70165e-07	up	Serpinb1a	protein_coding	35.7693	39.4173	31.3454	72.9236	57.6968	54.5961
ENSMUSG00000024526	0.795264	0.0398841	0.510802	up	Cidea	protein_coding	1.19242	1.22977	1.07576	2.49676	1.78282	1.78307
ENSMUSG00000078532	0.791988	0.000573582	0.0409386	up	Nkain1	protein_coding	4.18536	3.34608	3.07338	5.72383	7.32039	5.25846
ENSMUSG00000004105	0.78698	3.02642e-08	1.00819e-05	up	Angptl2	protein_coding	3.70953	3.78586	3.11751	6.21691	5.19205	6.90177
ENSMUSG00000059173	0.786008	2.92443e-05	0.0045157	up	Pde1a	protein_coding	1.06199	1.2897	1.2601	2.34503	1.83048	2.06022
ENSMUSG00000003476	0.78499	0.0260891	0.43074	up	Crhr2	protein_coding	0.596981	0.384799	0.489613	0.773689	0.540945	1.2173
ENSMUSG00000002111	0.784587	0.0320728	0.467125	up	Spi1	protein_coding	0.721029	0.995909	0.975728	2.29442	0.910022	1.44088
ENSMUSG00000030621	0.783537	0.00184222	0.0910832	up	Me3	protein_coding	0.398627	0.383378	0.393876	0.558136	0.520313	0.947685
ENSMUSG00000020057	0.777559	0.0423126	0.523711	up	Dram1	protein_coding	0.546988	0.411337	0.843014	1.34026	0.949984	0.791544
ENSMUSG00000061740	0.776772	0.044165	0.529746	up	Cyp2d22	protein_coding	10.3184	10.2886	9.69302	13.1658	11.7101	27.0367
ENSMUSG00000029499	0.776029	0.0109752	0.281148	up	Pxmp2	protein_coding	3.75912	3.82715	2.86959	5.82277	3.61588	8.48052
ENSMUSG00000027314	0.770759	0.017226	0.352059	up	Dll4	protein_coding	0.468426	0.727742	0.552626	0.914999	0.848912	1.23405
ENSMUSG00000014599	0.770743	1.99917e-06	0.00043142	up	Csf1	protein_coding	3.96866	4.85644	4.14945	9.17978	6.87077	6.08534
ENSMUSG00000024053	0.761154	0.04163	0.520371	up	Emilin2	protein_coding	0.443728	0.47288	0.688541	1.21772	0.546825	0.958895
ENSMUSG00000024805	0.757515	0.00187084	0.0917563	up	Pcgf5	protein_coding	0.434122	0.557287	0.426352	0.734437	0.607487	1.06028
ENSMUSG00000036833	0.757478	0.00519181	0.181743	up	Pnpla7	protein_coding	1.16653	1.34469	1.4032	1.60031	1.55199	3.4744
ENSMUSG00000055078	0.755896	0.000565419	0.0405136	up	Gabra5	protein_coding	2.14684	2.28628	1.72628	3.84648	2.70654	3.8496
ENSMUSG00000004837	0.75074	0.0377291	0.498464	up	Grap	protein_coding	1.85787	1.96263	1.01264	1.96574	2.10434	4.07011
ENSMUSG00000087439	0.749213	0.0389352	0.504727	up	Gm15788	antisense_RNA	2.08719	2.17819	1.34499	3.0552	2.56673	3.81141
ENSMUSG00000073409	0.747955	0.0351175	0.485391	up	H2-Q6	protein_coding	1.89724	2.20268	2.34222	6.1983	2.08108	2.53677
ENSMUSG00000041235	0.747836	0.000916205	0.0579515	up	Chd7	protein_coding	0.523538	0.56676	0.549523	0.807358	0.707032	1.24326
ENSMUSG00000022237	0.745411	5.41789e-06	0.00105724	up	Ankrd33b	protein_coding	1.33079	1.21861	1.30064	2.11738	1.8447	2.49129
ENSMUSG00000021091	0.745152	1.74647e-14	2.00222e-11	up	Serpina3n	protein_coding	92.4984	86.7206	82.2656	160.459	147.523	130.075
ENSMUSG00000020681	0.744992	7.17433e-05	0.00883213	up	Ace	protein_coding	1.39139	1.70347	1.77632	2.53795	2.41453	3.22917
ENSMUSG00000048482	0.744767	0.00036956	0.0292191	up	Bdnf	protein_coding	5.49209	4.92156	4.17932	9.56811	9.88233	4.97532
ENSMUSG00000052921	0.744001	7.29525e-05	0.00886203	up	Arhgef15	protein_coding	0.984839	0.920005	1.00437	1.73591	1.56169	1.56974
ENSMUSG00000039457	0.74396	0.0421974	0.523711	up	Ppl	protein_coding	0.320626	0.418087	0.448847	0.374338	0.651189	0.97062
ENSMUSG00000025912	0.741508	0.00444125	0.166257	up	Mybl1	protein_coding	0.629499	0.585177	0.56791	1.11032	0.838154	1.02869
ENSMUSG00000075225	0.732997	0.018393	0.364738	up	Ccdc162	protein_coding	0.340291	0.222268	0.239459	0.375968	0.382354	0.571224
ENSMUSG00000022297	0.731072	0.015746	0.337022	up	Fzd6	protein_coding	0.532952	0.458037	0.662738	1.0524	0.704811	0.986624
ENSMUSG00000042485	0.724332	0.045932	0.543217	up	Mustn1	protein_coding	3.14429	2.94359	3.39387	3.85216	2.90003	8.93769
ENSMUSG00000039910	0.720025	5.92653e-05	0.00754933	up	Cited2	protein_coding	3.30472	3.59271	3.97519	6.69435	5.04205	6.18558
ENSMUSG00000099759	0.719152	0.00487438	0.17566	up	1700030C10Rik	processed_transcript	2.35997	2.33763	2.41776	4.88262	3.8782	2.93274
ENSMUSG00000045573	0.716459	0.0119473	0.294556	up	Penk	protein_coding	4.84179	3.06615	2.29899	4.38973	7.19673	5.12174
ENSMUSG00000046470	0.716419	0.021287	0.39481	up	Sox18	protein_coding	1.58504	1.65677	1.31402	2.02299	2.29025	3.18226
ENSMUSG00000027495	0.714649	0.000127575	0.0134953	up	Fam210b	protein_coding	4.62404	4.61717	4.56976	8.32554	9.05806	5.2569
ENSMUSG00000056501	0.711772	0.022995	0.405964	up	Cebpb	protein_coding	5.12187	4.00534	4.57913	4.81028	5.22646	12.4198
ENSMUSG00000075602	0.707939	3.01978e-05	0.00457784	up	Ly6a	protein_coding	8.63889	12.0773	10.8072	18.9866	14.8732	17.7241
ENSMUSG00000059991	0.704009	1.24695e-10	7.37832e-08	up	Nptx2	protein_coding	44.5785	39.2765	43.1056	67.1501	78.6556	60.8793
ENSMUSG00000003526	0.703344	0.0146262	0.322462	up	Prodh	protein_coding	2.68693	2.9124	3.49136	3.51963	3.23418	8.06667
ENSMUSG00000020848	0.700932	0.0428108	0.526327	up	Doc2b	protein_coding	0.477407	0.341916	0.459412	0.836562	0.620052	0.614093
ENSMUSG00000027985	0.700652	0.0388124	0.504175	up	Lef1	protein_coding	0.276396	0.217183	0.213732	0.302559	0.350632	0.495203
ENSMUSG00000040147	0.694125	0.0216315	0.397981	up	Maob	protein_coding	1.09486	1.00511	0.942843	1.66282	1.17247	2.08848
ENSMUSG00000015468	0.693763	0.0016702	0.0851016	up	Notch4	protein_coding	0.774831	0.680714	0.924265	1.21199	1.06095	1.57806
ENSMUSG00000108218	0.693686	0.00484439	0.175267	up	Olfr1372-ps1	transcribed_unprocessed_pseudogene	0.537538	0.510608	0.472185	0.800347	0.608852	1.05081
ENSMUSG00000059824	0.691312	0.000345233	0.0280204	up	Dbp	protein_coding	2.82883	4.60332	3.93269	6.90036	5.29468	6.19631
ENSMUSG00000025473	0.690478	8.02872e-05	0.00949896	up	Adam8	protein_coding	3.20211	3.18924	3.18581	6.26613	5.26074	3.912
ENSMUSG00000113642	0.689917	0.00849216	0.24562	up	CT030170.6	transcribed_unprocessed_pseudogene	1.89944	2.74728	2.29874	3.50864	4.28188	3.44143
ENSMUSG00000028978	0.688666	0.00217074	0.101061	up	Nos3	protein_coding	1.22607	1.42903	1.07581	2.11004	1.67409	2.23604
ENSMUSG00000030103	0.687892	2.88879e-08	9.8128e-06	up	Bhlhe40	protein_coding	4.43977	4.2974	4.24492	7.00486	6.36199	7.54182
ENSMUSG00000035828	0.687205	1.6256e-13	1.56939e-10	up	Pim3	protein_coding	19.0783	19.3553	18.0141	30.1377	29.3757	31.3584
ENSMUSG00000022575	0.679123	0.0290737	0.450802	up	Gsdmd	protein_coding	1.25043	1.74633	1.51588	3.0987	1.84122	2.29957
ENSMUSG00000028076	0.677138	0.0054447	0.185291	up	Cd1d1	protein_coding	1.64721	1.97266	1.36425	3.00752	2.64263	2.31855
ENSMUSG00000109394	0.672365	0.00100469	0.0611944	up	A230057D06Rik	lincRNA	1.51233	1.42812	1.43174	2.34563	2.09785	2.52171
ENSMUSG00000028713	0.672275	0.0480565	0.556589	up	Cyp4b1	protein_coding	0.92286	0.819575	0.971331	1.8364	1.0871	1.39482
ENSMUSG00000051726	0.668209	0.00677978	0.215531	up	Kcnf1	protein_coding	1.07236	0.834442	0.99359	1.92386	1.24745	1.42599
ENSMUSG00000060063	0.667303	0.0499342	0.562619	up	Alox5ap	protein_coding	1.75941	2.81418	3.39501	6.35765	2.92282	3.39472
ENSMUSG00000073530	0.664047	0.00395905	0.15651	up	Pappa2	protein_coding	0.626978	0.608375	0.632539	0.925058	1.28897	0.741448
ENSMUSG00000022469	0.662943	5.88207e-06	0.00113386	up	Rapgef3	protein_coding	3.30785	3.3512	3.33995	5.34808	4.31738	6.17103
ENSMUSG00000023905	0.657435	0.000415706	0.0321742	up	Tnfrsf12a	protein_coding	7.56687	7.30839	8.06183	12.521	10.3829	13.279
ENSMUSG00000082286	0.656263	0.000452594	0.0340243	up	Pisd-ps1	transcribed_unprocessed_pseudogene	3.98936	3.86989	3.63469	6.26441	5.44024	6.40173
ENSMUSG00000028226	0.654433	0.00311973	0.131943	up	Mmp16	protein_coding	0.576524	0.770753	0.621252	1.19146	1.05207	0.85746
ENSMUSG00000040312	0.653743	0.0134865	0.31121	up	Cchcr1	protein_coding	0.894577	0.54143	0.613816	1.13386	0.981862	1.09398
ENSMUSG00000073418	0.652885	2.46676e-05	0.00393459	up	C4b	protein_coding	20.2653	19.3123	18.7003	40.3364	24.2153	27.051
ENSMUSG00000045193	0.652347	0.00173241	0.0873009	up	Cirbp	protein_coding	11.9929	11.7043	10.8436	14.4138	13.4029	26.4823
ENSMUSG00000040350	0.647586	0.0483381	0.557301	up	Trim7	protein_coding	0.566374	0.533867	0.733477	0.765099	0.587709	1.52463
ENSMUSG00000026514	0.645694	0.00880154	0.248465	up	Cnih3	protein_coding	1.4127	1.32253	1.36552	2.22524	2.37733	1.80095
ENSMUSG00000040794	0.64358	0.047633	0.555103	up	C1qtnf4	protein_coding	2.3133	1.47954	1.98991	2.58843	2.53489	3.89253
ENSMUSG00000035673	0.639304	6.73721e-07	0.000167001	up	Sbno2	protein_coding	6.83951	5.87254	5.90741	10.9069	10.1883	7.87921
ENSMUSG00000037151	0.638213	0.0013895	0.0743216	up	Lrrc20	protein_coding	9.02015	9.10608	9.63668	10.9595	11.6149	20.6517
ENSMUSG00000024087	0.635535	7.20982e-07	0.000174013	up	Cyp1b1	protein_coding	5.52161	6.93209	6.26337	10.9248	9.23406	8.93034
ENSMUSG00000085505	0.634247	0.00159323	0.0827891	up	Gm12868	antisense_RNA	12.6483	12.8728	14.7139	20.6116	20.5092	21.3538
ENSMUSG00000086096	0.633282	0.00716451	0.22304	up	Gm12688	lincRNA	9.40501	9.27416	7.77033	12.9668	10.3163	17.7646
ENSMUSG00000027907	0.631679	0.000617001	0.0433627	up	S100a11	protein_coding	70.7571	76.9184	56.4831	138.916	98.3268	78.8743
ENSMUSG00000037211	0.629167	0.0318525	0.467032	up	Spry1	protein_coding	1.409	1.08779	0.969517	1.38309	1.64461	2.32694
ENSMUSG00000032515	0.628261	0.00454039	0.168592	up	Csrnp1	protein_coding	1.71849	2.11235	1.80274	2.58164	2.44441	3.70132
ENSMUSG00000028551	0.626527	0.0270072	0.437512	up	Cdkn2c	protein_coding	0.981818	1.39894	1.21209	2.25607	1.80273	1.49556
ENSMUSG00000034845	0.62312	0.00425848	0.163029	up	Plvap	protein_coding	2.27023	3.21183	2.77283	4.63682	3.82942	4.27923
ENSMUSG00000026544	0.622596	0.0312806	0.464599	up	Dusp23	protein_coding	3.29769	3.42635	2.70863	3.90304	3.61253	7.02753
ENSMUSG00000001946	0.620802	9.39591e-07	0.000222532	up	Esam	protein_coding	5.59162	5.92902	6.02726	9.20942	8.90521	8.87393
ENSMUSG00000022044	0.619262	0.00204813	0.0975816	up	Stmn4	protein_coding	6.19376	7.15976	4.73817	9.00411	7.48316	11.3216
ENSMUSG00000023015	0.61878	0.00249703	0.111443	up	Racgap1	protein_coding	1.16662	1.28067	1.14977	2.12259	2.04316	1.35246
ENSMUSG00000005089	0.61845	0.0199692	0.380342	up	Slc1a2	protein_coding	0.258932	0.299741	0.247901	0.461418	0.454889	0.321171
ENSMUSG00000021130	0.6102	0.000155366	0.0156587	up	Galnt16	protein_coding	4.30348	3.99504	4.03805	5.35588	5.30618	8.17029
ENSMUSG00000037395	0.609011	0.000147299	0.0151325	up	Rcor3	protein_coding	1.86973	2.25055	2.15561	2.71906	2.8114	4.04992
ENSMUSG00000053175	0.606487	0.00724163	0.22476	up	Bcl3	protein_coding	2.91616	3.10871	3.0103	5.6713	4.90375	3.16498
ENSMUSG00000051236	0.606131	0.0358287	0.489721	up	Msrb3	protein_coding	2.77733	2.56374	2.04161	2.73429	2.4545	6.05342
ENSMUSG00000097640	0.606109	0.0407909	0.516999	up	Gm20033	processed_transcript	0.799733	0.820963	0.841737	1.22719	1.04674	1.47876
ENSMUSG00000055471	0.604535	0.041301	0.518824	up	Alk	protein_coding	0.713102	0.527063	0.553267	0.927647	1.08556	0.701711
ENSMUSG00000054717	0.60286	0.0212819	0.39481	up	Hmgb2	protein_coding	2.05678	2.28407	3.06479	5.29188	2.68041	3.27734
ENSMUSG00000031805	0.602131	0.000102778	0.0113203	up	Jak3	protein_coding	1.91911	1.89452	1.96531	3.11946	2.8082	2.83968
ENSMUSG00000037568	0.600521	0.0226823	0.404541	up	Vash2	protein_coding	0.868695	0.788063	0.769191	1.49068	1.09327	1.08637
ENSMUSG00000041134	0.600426	0.0181112	0.362056	up	Cyyr1	protein_coding	0.405751	0.429189	0.40829	0.611812	0.530286	0.745243
ENSMUSG00000113683	0.596602	0.0156912	0.336243	up	CT030159.2	antisense_RNA	2.23097	2.77334	1.86893	3.51414	3.39333	3.49746
ENSMUSG00000050164	0.596448	0.0242224	0.418787	up	Mchr1	protein_coding	1.52247	2.5624	1.71689	2.8826	2.55793	3.36593
ENSMUSG00000020258	0.59566	0.0227808	0.40468	up	Glyctk	protein_coding	0.902565	0.691074	0.84387	1.06738	1.26394	1.34568
ENSMUSG00000019876	0.595135	3.00359e-05	0.00457784	up	Pkib	protein_coding	1.82908	1.7691	1.51748	2.79304	2.72323	2.20145
ENSMUSG00000039994	0.593138	0.000872981	0.056784	up	Timeless	protein_coding	4.46015	3.84296	3.70638	6.3402	7.41455	4.33569
ENSMUSG00000113831	0.586206	0.024716	0.422128	up	AC163032.1	lincRNA	1.02813	1.18485	1.20159	1.93624	1.48213	1.71324
ENSMUSG00000087366	0.586062	3.85057e-05	0.00543316	up	Junos	antisense_RNA	3.57362	3.94052	3.37606	4.97141	5.80428	5.57793
ENSMUSG00000022893	0.585047	2.41036e-05	0.00387836	up	Adamts1	protein_coding	2.72256	2.63234	2.47981	3.82531	4.10376	3.81353
ENSMUSG00000048732	-0.587416	0.0306472	0.461497	down	Klhl11	protein_coding	4.78514	4.58607	5.91295	4.28941	4.07319	1.79059
ENSMUSG00000032401	-0.591118	0.00107507	0.0638189	down	Lctl	protein_coding	6.58278	7.53565	5.28957	4.82045	3.76729	4.29374
ENSMUSG00000036526	-0.591516	0.0175924	0.356967	down	Card11	protein_coding	1.49751	1.67925	2.09727	1.10555	1.52495	0.866819
ENSMUSG00000027274	-0.591756	0.00281697	0.123415	down	Mkks	protein_coding	3.29038	3.17904	3.37589	2.14611	2.59178	1.78427
ENSMUSG00000024174	-0.5928	0.00474351	0.172831	down	Pot1b	protein_coding	2.14207	2.40348	2.4514	1.71419	1.54561	1.37768
ENSMUSG00000026778	-0.595685	1.89136e-06	0.000417991	down	Prkcq	protein_coding	13.5936	14.3529	15.1284	7.99895	11.2697	9.22816
ENSMUSG00000035493	-0.601989	2.34381e-05	0.00380464	down	Tgfbi	protein_coding	15.3116	18.1415	15.5734	11.1666	12.557	8.55757
ENSMUSG00000041220	-0.607307	0.000202072	0.0184583	down	Elovl6	protein_coding	20.5791	20.5243	20.5712	13.8938	17.1513	9.4113
ENSMUSG00000020241	-0.60758	8.69829e-06	0.00157973	down	Col6a2	protein_coding	6.20974	6.31111	6.46696	4.75309	3.28548	4.42269
ENSMUSG00000107219	-0.608963	0.0422998	0.523711	down	Gm42738	antisense_RNA	8.37847	10.4615	9.84063	6.62011	7.59202	4.57527
ENSMUSG00000052957	-0.609799	0.0275919	0.440102	down	Gas1	protein_coding	1.6172	1.87331	2.09332	0.939737	1.1256	1.60539
ENSMUSG00000025776	-0.613688	0.045317	0.538375	down	Crispld1	protein_coding	0.922246	0.81903	0.762682	0.588902	0.626759	0.415203
ENSMUSG00000044306	-0.615247	0.0286926	0.449836	down	4930500M09Rik	antisense_RNA	8.21422	8.92941	11.3762	8.34749	7.16155	3.08414
ENSMUSG00000027555	-0.616114	0.00635335	0.205175	down	Car13	protein_coding	3.80351	3.91745	3.10459	2.87791	2.10619	2.06766
ENSMUSG00000004791	-0.616739	0.00442411	0.165954	down	Pgf	protein_coding	2.48622	2.7942	2.39395	1.74662	1.7113	1.54521
ENSMUSG00000036381	-0.622068	0.0344821	0.481358	down	P2ry14	protein_coding	0.326318	0.350561	0.334022	0.234837	0.221766	0.199783
ENSMUSG00000036103	-0.624117	0.0101334	0.267449	down	Colec12	protein_coding	1.65037	2.28019	1.97892	1.17266	1.4576	1.20924
ENSMUSG00000005397	-0.625184	9.72757e-11	5.94776e-08	down	Nid1	protein_coding	18.1419	17.9112	16.1686	11.0702	12.2455	10.5205
ENSMUSG00000022483	-0.626485	0.014148	0.318314	down	Col2a1	protein_coding	0.878908	0.854753	0.813784	0.577028	0.492516	0.580149
ENSMUSG00000036545	-0.626499	8.88712e-05	0.0102526	down	Adamts2	protein_coding	1.67253	1.8463	1.75032	1.09946	1.27979	1.03267
ENSMUSG00000037379	-0.630108	0.00400023	0.157798	down	Spon2	protein_coding	3.97979	3.94658	2.65563	2.32903	1.98449	2.52175
ENSMUSG00000030116	-0.632604	6.70238e-08	2.08376e-05	down	Mfap5	protein_coding	21.2509	21.5542	17.2878	13.9038	11.9847	12.853
ENSMUSG00000107060	-0.639789	2.65998e-05	0.00420621	down	Gm38901	lincRNA	6.8753	6.84081	7.1601	4.66638	4.97559	3.73931
ENSMUSG00000087306	-0.644658	0.00021684	0.0194024	down	A230004M16Rik	processed_transcript	2.24605	2.47698	2.46564	1.64704	1.73805	1.20806
ENSMUSG00000041577	-0.650116	0.000196186	0.0182672	down	Prelp	protein_coding	6.2008	5.56016	6.06175	2.89075	3.8792	4.59307
ENSMUSG00000003934	-0.65182	0.0386997	0.503785	down	Efnb3	protein_coding	1.22097	1.08682	1.2392	0.543943	0.770502	0.946533
ENSMUSG00000115718	-0.652303	0.00176216	0.0883151	down	AC154377.1	antisense_RNA	1.65866	1.8927	1.55926	1.06804	1.17459	1.00851
ENSMUSG00000041624	-0.658505	0.030393	0.460548	down	Gucy1a2	protein_coding	0.584413	0.547109	0.517821	0.353341	0.397167	0.291969
ENSMUSG00000027750	-0.660479	0.00855411	0.245929	down	Postn	protein_coding	2.59987	2.95409	2.59733	1.74803	2.47146	0.93095
ENSMUSG00000035692	-0.660708	0.0251603	0.424578	down	Isg15	protein_coding	6.70123	8.04719	7.5363	5.97081	2.82815	5.31361
ENSMUSG00000029843	-0.660827	0.00970207	0.262485	down	Slc13a4	protein_coding	1.24146	1.3304	1.6316	0.723772	0.847167	1.09417
ENSMUSG00000047182	-0.661302	0.0402537	0.51383	down	Irs3	protein_coding	1.36542	1.58166	1.57996	0.766983	1.23725	0.859086
ENSMUSG00000098488	-0.662377	0.0439096	0.529067	down	Pla2g4b	protein_coding	0.737908	0.675098	0.67645	0.636268	0.301968	0.378905
ENSMUSG00000024176	-0.664043	0.00283573	0.123847	down	Sox8	protein_coding	2.938	2.63979	2.08831	1.62618	1.57313	1.63191
ENSMUSG00000028339	-0.666647	3.26806e-12	2.60635e-09	down	Col15a1	protein_coding	13.8055	13.5277	12.6816	8.87248	7.80489	8.52052
ENSMUSG00000020695	-0.668161	0.000353464	0.0284368	down	Mrc2	protein_coding	1.89251	1.98396	2.21393	1.01915	1.42278	1.3944
ENSMUSG00000006014	-0.669404	0.0115441	0.288493	down	Prg4	protein_coding	3.29159	4.45936	3.89113	2.87502	1.27827	3.1755
ENSMUSG00000032925	-0.674826	0.00640841	0.206589	down	Itgbl1	protein_coding	1.36205	1.36804	1.53969	0.731079	1.01115	0.934059
ENSMUSG00000078698	-0.67872	0.00215066	0.10038	down	Mrgpra3	protein_coding	10.6644	10.1326	10.733	7.30557	8.10947	4.2394
ENSMUSG00000029661	-0.679439	8.98796e-17	1.64866e-13	down	Col1a2	protein_coding	28.1651	29.7163	26.6036	18.6659	16.7916	17.2794
ENSMUSG00000031285	-0.680583	0.00236093	0.106666	down	Dcx	protein_coding	0.570689	0.551778	0.658419	0.322692	0.412702	0.375864
ENSMUSG00000102191	-0.684013	0.0368152	0.493641	down	Gm36569	antisense_RNA	3.45197	3.70843	3.04936	2.37086	1.62914	2.35891
ENSMUSG00000031613	-0.684091	0.0163177	0.344438	down	Hpgd	protein_coding	2.6803	3.22495	3.60849	2.60859	1.75614	1.55146
ENSMUSG00000018459	-0.686105	0.00178115	0.0887815	down	Slc13a3	protein_coding	1.42391	1.71555	2.00494	1.00785	0.976735	1.21963
ENSMUSG00000020354	-0.686517	0.00015458	0.0156587	down	Sgcd	protein_coding	1.63895	1.39412	1.68333	0.90614	1.10431	0.916254
ENSMUSG00000103181	-0.686961	0.042738	0.525783	down	A330069K06Rik	lincRNA	3.1029	3.25212	2.93587	1.88808	2.12588	1.75227
ENSMUSG00000054383	-0.687107	0.0217024	0.398692	down	Pnma1	protein_coding	1.91222	1.71928	1.964	1.46789	1.17293	0.823057
ENSMUSG00000046747	-0.690128	0.0317281	0.466348	down	Gm9812	pseudogene	3.79974	4.68279	5.56239	4.02437	2.66351	2.00578
ENSMUSG00000060780	-0.692908	0.00230883	0.105333	down	Lrrtm1	protein_coding	5.23982	3.95266	4.37625	3.32313	3.2137	1.83217
ENSMUSG00000040950	-0.69639	0.0152727	0.329845	down	Mgl2	protein_coding	3.01591	2.70591	2.93014	2.56906	1.38142	1.37484
ENSMUSG00000036304	-0.709397	0.0142108	0.318314	down	Zdhhc23	protein_coding	2.89787	2.83405	3.56093	2.09232	1.99203	1.59064
ENSMUSG00000022440	-0.709508	0.012568	0.300176	down	C1qtnf6	protein_coding	1.73353	2.4086	1.92884	1.44161	0.994847	1.28217
ENSMUSG00000087042	-0.710403	0.00385328	0.152989	down	Gm11611	sense_intronic	5.0767	4.40807	4.06063	2.93785	2.84547	2.47407
ENSMUSG00000033715	-0.713691	0.0369094	0.494182	down	Akr1c14	protein_coding	0.792765	1.04961	0.869841	0.57272	0.485372	0.599442
ENSMUSG00000091649	-0.714764	0.0447379	0.533993	down	Phf11b	protein_coding	2.34456	3.02249	3.06701	2.45459	1.43403	1.24403
ENSMUSG00000040856	-0.715682	0.0435109	0.528319	down	Dlk1	protein_coding	0.417106	0.664233	0.641919	0.251405	0.411303	0.39056
ENSMUSG00000026697	-0.715699	0.000170017	0.0166449	down	Myoc	protein_coding	7.06037	8.39731	9.08649	5.39637	3.79007	5.77835
ENSMUSG00000010830	-0.719438	0.000986015	0.0602882	down	Kdelr3	protein_coding	7.01843	7.0864	6.55316	5.3351	3.82468	3.36178
ENSMUSG00000036040	-0.719958	0.0028671	0.124624	down	Adamtsl2	protein_coding	0.894295	0.917828	0.720637	0.572472	0.534989	0.427189
ENSMUSG00000015112	-0.720498	0.0126216	0.300672	down	Slc25a13	protein_coding	1.20599	1.20921	0.939633	0.700077	0.612622	0.722751
ENSMUSG00000037921	-0.720622	0.00115987	0.0664857	down	Ddx60	protein_coding	0.775185	0.82419	0.836328	0.477076	0.477936	0.524263
ENSMUSG00000036144	-0.721265	0.02711	0.437512	down	Meox2	protein_coding	1.26447	1.33946	1.93664	1.02184	0.826029	0.907816
ENSMUSG00000055653	-0.721909	2.07358e-10	1.1187e-07	down	Gpc3	protein_coding	26.0311	28.3364	27.2083	14.2978	16.7615	18.4179
ENSMUSG00000013584	-0.729652	0.0205734	0.386262	down	Aldh1a2	protein_coding	1.65528	2.42369	2.9037	1.42023	0.972159	1.83348
ENSMUSG00000079017	-0.730424	0.00030631	0.0255393	down	Ifi27l2a	protein_coding	32.9758	35.8121	24.7462	22.7039	16.9775	16.6294
ENSMUSG00000061524	-0.730663	0.0238565	0.414002	down	Zic2	protein_coding	1.5181	1.32542	1.30436	0.55823	0.82973	1.11586
ENSMUSG00000022122	-0.73605	2.13532e-09	9.79205e-07	down	Ednrb	protein_coding	17.6182	20.1749	16.7604	11.219	12.1613	9.35374
ENSMUSG00000022025	-0.743432	0.000191891	0.0179585	down	Cnmd	protein_coding	9.67746	11.9417	8.83256	6.71022	7.06303	4.39562
ENSMUSG00000030107	-0.743554	0.00731685	0.224812	down	Usp18	protein_coding	2.98491	3.29217	2.64799	2.59307	1.17205	1.5598
ENSMUSG00000048126	-0.745084	1.56014e-07	4.54247e-05	down	Col6a3	protein_coding	2.67433	2.71222	2.59585	1.29738	1.68212	1.7853
ENSMUSG00000037625	-0.75865	0.000335788	0.027375	down	Cldn11	protein_coding	5.0472	6.12387	5.89263	2.5792	3.79999	3.7235
ENSMUSG00000111995	-0.761363	0.00042116	0.0324594	down	AC153564.1	lincRNA	2.48197	2.94334	2.16971	1.50858	1.32499	1.65198
ENSMUSG00000073594	-0.763514	0.00413048	0.16052	down	Gm10545	antisense_RNA	1.01955	1.28434	1.1466	0.746645	0.771981	0.512005
ENSMUSG00000021223	-0.766945	0.000202263	0.0184583	down	Papln	protein_coding	1.5641	1.5771	1.89994	0.998573	1.08249	0.87922
ENSMUSG00000021835	-0.772674	0.0438344	0.529067	down	Bmp4	protein_coding	0.957015	1.03475	1.3647	0.577637	0.559474	0.833915
ENSMUSG00000026896	-0.774286	0.00104826	0.0628377	down	Ifih1	protein_coding	0.917954	1.27104	1.41858	0.870911	0.61614	0.623185
ENSMUSG00000025784	-0.784884	0.0310312	0.464562	down	Clec3b	protein_coding	2.23868	3.54737	3.09259	1.43367	1.5848	2.15972
ENSMUSG00000032332	-0.786256	5.28034e-05	0.00677323	down	Col12a1	protein_coding	1.40822	1.62936	1.73915	1.22224	0.854817	0.690266
ENSMUSG00000068196	-0.789717	0.00201248	0.0966939	down	Col8a1	protein_coding	1.84774	1.83322	1.77728	1.04107	1.44039	0.668466
ENSMUSG00000046714	-0.793847	0.00818928	0.241212	down	Foxc2	protein_coding	1.47712	1.64158	2.13676	0.907665	0.830772	1.30217
ENSMUSG00000046402	-0.79397	0.00010649	0.0115583	down	Rbp1	protein_coding	3.74211	4.25064	3.4232	1.93525	2.1341	2.52456
ENSMUSG00000089857	-0.795365	0.0248664	0.422891	down	Zfp882	protein_coding	0.913913	0.869006	0.842041	0.623718	0.563831	0.318906
ENSMUSG00000067276	-0.798017	0.0375033	0.497414	down	Capn6	protein_coding	0.2938	0.374926	0.257023	0.166585	0.169414	0.197548
ENSMUSG00000010122	-0.798018	0.00440129	0.165892	down	Slc47a1	protein_coding	2.60528	3.42031	3.60887	1.11496	1.71014	2.7311
ENSMUSG00000003657	-0.809929	2.89234e-05	0.0045157	down	Calb2	protein_coding	6.29091	5.50928	5.9987	3.61855	3.06667	3.45704
ENSMUSG00000020641	-0.811165	0.00756124	0.22818	down	Rsad2	protein_coding	1.72897	2.20139	3.4807	1.9827	0.899391	1.34366
ENSMUSG00000026904	-0.81516	9.05177e-05	0.010311	down	Slc4a10	protein_coding	1.36119	1.57837	1.73481	0.837425	0.792913	1.03179
ENSMUSG00000004885	-0.817383	0.00512332	0.180824	down	Crabp2	protein_coding	3.09723	3.97024	3.45724	2.43223	1.56974	1.97512
ENSMUSG00000019874	-0.819451	0.00758204	0.22818	down	Fabp7	protein_coding	193.873	176.498	135.336	103.091	121.745	61.5418
ENSMUSG00000040703	-0.821044	0.00937364	0.257782	down	Cyp2s1	protein_coding	0.730812	0.712635	1.05236	0.413233	0.432986	0.569453
ENSMUSG00000097976	-0.825126	0.0481555	0.556589	down	Gm26918	antisense_RNA	3.24116	2.78557	3.09606	1.95357	2.15951	1.01163
ENSMUSG00000112751	-0.827577	0.00187601	0.0917644	down	AC101709.1	antisense_RNA	6.10773	6.03657	5.85455	3.33322	2.69803	4.12462
ENSMUSG00000043155	-0.834352	0.0372109	0.496768	down	Hpdl	protein_coding	1.23103	1.32248	1.35353	0.548423	1.0109	0.630917
ENSMUSG00000034164	-0.834668	3.46072e-07	9.61819e-05	down	Emid1	protein_coding	6.72378	7.07884	6.1526	3.97967	4.11254	3.08116
ENSMUSG00000030351	-0.839932	0.00426615	0.163029	down	Tspan11	protein_coding	0.742724	0.795103	1.03447	0.534059	0.401443	0.502827
ENSMUSG00000032092	-0.83998	0.0152359	0.329845	down	Mpzl2	protein_coding	0.527863	0.53926	0.781717	0.212978	0.342942	0.480421
ENSMUSG00000040152	-0.850002	5.97936e-07	0.000152333	down	Thbs1	protein_coding	2.30835	2.40618	2.49488	1.30328	1.20116	1.49932
ENSMUSG00000039899	-0.85447	1.67734e-06	0.000379846	down	Fgl2	protein_coding	6.04585	6.70758	6.90883	4.2442	4.00086	2.61584
ENSMUSG00000035299	-0.856595	0.00974378	0.263226	down	Mid1	protein_coding	0.547344	0.559162	0.773299	0.450878	0.355599	0.229149
ENSMUSG00000034459	-0.864469	4.16313e-06	0.000830047	down	Ifit1	protein_coding	15.573	14.5068	14.3558	11.2913	6.51104	6.57919
ENSMUSG00000020689	-0.870371	2.74976e-06	0.000579757	down	Itgb3	protein_coding	3.09303	3.21416	3.45884	1.84425	2.17395	1.31611
ENSMUSG00000063796	-0.871713	0.0128293	0.30301	down	Slc22a8	protein_coding	0.838056	1.38906	1.58413	0.568922	0.542422	0.981749
ENSMUSG00000001119	-0.87254	8.15848e-12	5.75581e-09	down	Col6a1	protein_coding	9.17398	8.94658	9.8631	4.72937	4.70918	5.85443
ENSMUSG00000070551	-0.880655	0.00533167	0.183487	down	Mrgprb5	protein_coding	8.03075	8.22476	5.91678	3.93548	5.94283	2.13057
ENSMUSG00000007653	-0.882496	0.00088719	0.0573018	down	Gabrb2	protein_coding	1.03662	1.07847	1.22068	0.563901	0.810779	0.431605
ENSMUSG00000005994	-0.886557	0.000446404	0.033697	down	Tyrp1	protein_coding	3.3129	3.16357	3.43155	2.16465	2.09023	1.08903
ENSMUSG00000037206	-0.886735	8.12536e-09	3.31208e-06	down	Islr	protein_coding	20.8766	22.5386	21.2349	8.97823	14.5623	11.4161
ENSMUSG00000031740	-0.889625	1.62774e-10	9.33052e-08	down	Mmp2	protein_coding	8.52305	8.66969	8.45067	4.42069	5.31658	4.09137
ENSMUSG00000097503	-0.89089	0.0447669	0.533993	down	3110045C21Rik	antisense_RNA	2.26235	1.41884	1.43422	1.0896	0.886482	0.766845
ENSMUSG00000078302	-0.892219	0.0100083	0.267449	down	Foxd1	protein_coding	1.02783	0.789127	0.605816	0.280845	0.533975	0.489179
ENSMUSG00000032327	-0.896531	0.000242588	0.0213933	down	Stra6	protein_coding	1.6311	1.46321	1.66485	0.583446	0.863062	1.11413
ENSMUSG00000070436	-0.898036	3.78046e-12	2.88937e-09	down	Serpinh1	protein_coding	47.5538	42.3098	33.4189	22.3243	23.1667	20.6089
ENSMUSG00000022371	-0.900034	5.68919e-09	2.48468e-06	down	Col14a1	protein_coding	4.6708	5.1709	4.37452	3.10364	2.34036	2.16711
ENSMUSG00000101780	-0.909206	0.0165397	0.345561	down	Gm7255	unprocessed_pseudogene	3.66867	3.94123	5.03356	1.4301	3.60133	1.69591
ENSMUSG00000091405	-0.920309	0.033259	0.474024	down	Hist2h4	protein_coding	1.36244	0.951375	1.4596	0.720772	0.771593	0.492894
ENSMUSG00000023886	-0.927487	6.23086e-11	4.08188e-08	down	Smoc2	protein_coding	27.789	23.588	25.4239	11.1355	12.7235	16.5251
ENSMUSG00000074217	-0.934824	0.0218013	0.398692	down	2210011C24Rik	protein_coding	2.70131	1.81507	2.21547	0.70018	0.934594	1.8953
ENSMUSG00000028148	-0.937141	0.00115259	0.0664842	down	Them5	protein_coding	7.43561	7.16501	5.00061	4.93874	3.22591	2.04332
ENSMUSG00000113380	-0.939113	0.00501462	0.179304	down	AC122465.1	antisense_RNA	2.23868	3.15733	3.6768	1.6878	1.66445	1.38444
ENSMUSG00000001506	-0.951989	2.14547e-21	6.55906e-18	down	Col1a1	protein_coding	26.7424	27.918	25.452	14.8957	12.0538	14.4553
ENSMUSG00000004473	-0.962256	0.0270221	0.437512	down	Clec11a	protein_coding	0.65251	0.721014	0.546622	0.373749	0.274514	0.33723
ENSMUSG00000031239	-0.978208	3.87909e-14	4.12963e-11	down	Itm2a	protein_coding	29.8846	35.9437	26.9607	16.4869	15.2525	15.3558
ENSMUSG00000110218	-0.98448	0.0163562	0.344456	down	Gm20219	protein_coding	1.31251	2.02103	2.02284	0.974542	0.842429	0.896907
ENSMUSG00000021319	-0.987029	1.81794e-06	0.000406665	down	Sfrp4	protein_coding	2.87294	3.1399	3.01136	1.43526	1.92612	1.18555
ENSMUSG00000036446	-0.994452	4.05241e-14	4.12963e-11	down	Lum	protein_coding	20.2414	24.0232	24.1434	11.2151	13.1267	9.98255
ENSMUSG00000022766	-0.995436	5.65954e-10	2.80575e-07	down	Serpind1	protein_coding	8.14037	10.6711	9.08705	4.76954	4.62093	4.61418
ENSMUSG00000090877	-1.00394	9.06332e-09	3.58083e-06	down	Hspa1b	protein_coding	6.78392	5.14942	6.07553	2.86782	3.25305	2.84239
ENSMUSG00000078234	-1.00449	0.0461507	0.54475	down	Klhdc7a	protein_coding	0.151119	0.236834	0.168412	0.0871246	0.0966591	0.094334
ENSMUSG00000101759	-1.01054	0.0237966	0.414002	down	Gm5734	unprocessed_pseudogene	1.9003	2.35179	2.05726	1.0159	1.37754	0.733313
ENSMUSG00000027188	-1.01454	0.00597361	0.196874	down	Pamr1	protein_coding	0.550968	0.591901	0.465997	0.163638	0.280829	0.354358
ENSMUSG00000102206	-1.01883	0.00210357	0.098938	down	Pcdha11	protein_coding	0.442091	0.562006	0.432074	0.279015	0.23368	0.195479
ENSMUSG00000072553	-1.02094	0.0484725	0.557745	down	Gm525	protein_coding	1.81911	2.50145	2.70787	0.648332	0.824179	2.0182
ENSMUSG00000034057	-1.03506	0.0120873	0.295981	down	Myrfl	protein_coding	0.899292	1.01794	0.59364	0.566753	0.337877	0.317406
ENSMUSG00000027524	-1.05192	0.0475438	0.554768	down	Edn3	protein_coding	0.455574	0.304528	0.33489	0.120272	0.275207	0.130224
ENSMUSG00000030074	-1.05902	0.0073072	0.224812	down	Gxylt2	protein_coding	0.252805	0.37146	0.309	0.196185	0.118232	0.133746
ENSMUSG00000060572	-1.07586	0.0230919	0.406356	down	Mfap2	protein_coding	1.26076	1.62531	1.75782	0.61273	1.09049	0.497575
ENSMUSG00000026343	-1.081	0.00014767	0.0151325	down	Gpr39	protein_coding	2.96931	3.02671	4.44391	1.31258	2.44031	1.17692
ENSMUSG00000040055	-1.08971	0.000704924	0.0485084	down	Gjb6	protein_coding	1.66101	2.43126	2.29458	0.855603	0.681997	1.47724
ENSMUSG00000027070	-1.10755	0.0128718	0.30348	down	Lrp2	protein_coding	0.124661	0.117852	0.104967	0.040727	0.0527147	0.0681501
ENSMUSG00000032854	-1.10812	3.30625e-19	7.58082e-16	down	Ugt8a	protein_coding	28.3196	31.3735	22.5261	13.4411	12.491	12.1918
ENSMUSG00000026344	-1.10988	8.61993e-06	0.00157973	down	Lypd1	protein_coding	1.96226	2.11864	2.87337	0.94887	1.52789	0.742002
ENSMUSG00000097616	-1.1115	0.00859405	0.245929	down	1110019D14Rik	lincRNA	1.56088	1.37587	1.33595	0.748863	0.870378	0.347499
ENSMUSG00000026051	-1.12779	0.00189128	0.0922652	down	1500015O10Rik	protein_coding	2.69287	5.95116	4.58116	2.26224	2.0218	1.78141
ENSMUSG00000087670	-1.13709	0.0290572	0.450802	down	9530036M11Rik	antisense_RNA	0.556305	0.86657	0.815551	0.46469	0.252043	0.301885
ENSMUSG00000026193	-1.14296	3.06929e-17	6.25555e-14	down	Fn1	protein_coding	6.5984	6.67134	7.90318	3.19096	2.64778	3.75295
ENSMUSG00000033501	-1.15849	0.0220077	0.400087	down	Crygs	protein_coding	1.76438	3.20123	1.85705	0.960708	1.06584	1.04021
ENSMUSG00000046352	-1.17139	0.00560824	0.188756	down	Gjb2	protein_coding	0.749948	0.917217	1.19702	0.359803	0.496597	0.417403
ENSMUSG00000022225	-1.18247	0.0365285	0.492705	down	Cma1	protein_coding	1.14604	0.875507	1.72319	0.453833	0.403847	0.798503
ENSMUSG00000024650	-1.21364	0.0253225	0.425357	down	Slc22a6	protein_coding	0.310279	0.414811	0.684254	0.153588	0.109338	0.349225
ENSMUSG00000039194	-1.24174	1.94295e-05	0.00323996	down	Rlbp1	protein_coding	2.56076	1.89794	1.92872	0.753571	1.21342	0.725269
ENSMUSG00000042436	-1.30549	0.0143513	0.318314	down	Mfap4	protein_coding	0.397185	1.52058	1.27043	0.418237	0.42534	0.452845
ENSMUSG00000020911	-1.30783	0.0304139	0.460548	down	Krt19	protein_coding	0.710826	0.835979	0.607529	0.16667	0.169501	0.541386
ENSMUSG00000035799	-1.32035	0.0231058	0.406356	down	Twist1	protein_coding	0.937825	1.02582	0.807613	0.113946	0.38627	0.616874
ENSMUSG00000033730	-1.34171	7.25883e-09	3.03669e-06	down	Egr3	protein_coding	2.06339	2.13884	1.87572	0.87012	0.89917	0.623016
ENSMUSG00000035000	-1.39723	0.000349872	0.0282718	down	Dpp4	protein_coding	0.384391	0.698473	0.733199	0.176139	0.189082	0.328453
ENSMUSG00000113415	-1.40458	0.0214061	0.396256	down	Gm3234	lincRNA	0.104504	0.142205	0.259268	0.0543158	0.0946942	0.0420074
ENSMUSG00000026043	-1.5703	1.91915e-49	3.5203e-45	down	Col3a1	protein_coding	17.1801	20.1365	16.5453	5.89622	6.57292	5.66113
ENSMUSG00000093954	-1.67936	0.00820565	0.241212	down	Gm16867	protein_coding	0.124754	0.183802	0.192941	0.0158795	0.0645966	0.0773707
ENSMUSG00000047420	-1.67949	0.000430126	0.0330117	down	Fam180a	protein_coding	0.950672	2.48826	2.18314	0.346521	0.587343	0.833766
ENSMUSG00000019880	-1.70609	0.0085764	0.245929	down	Rspo3	protein_coding	0.29197	0.386045	0.405238	0.0800449	0.0814043	0.173337
ENSMUSG00000066677	-1.76071	0.0320873	0.467125	down	Ifi208	protein_coding	0.10559	0.102091	0.202426	0.0588006	0.0239197	0.0381998
ENSMUSG00000041703	-1.80547	0.0221345	0.400802	down	Zic5	protein_coding	0.170339	0.121996	0.16648	0.0252954	0.05145	0.0547772
ENSMUSG00000026401	-1.81431	0.03287	0.471411	down	Cd55b	protein_coding	0.331458	0.4273	0.448544	0.0369162	0.187716	0.119913
ENSMUSG00000101859	-1.92563	0.00690377	0.217962	down	Gm29233	lincRNA	3.21063	2.97158	5.1246	0.440105	0.895158	1.66783
ENSMUSG00000022595	-1.9808	0.000163172	0.0162229	down	Lypd2	protein_coding	2.35078	2.81091	3.31949	0.910673	0.833525	0.394412
